# Supplementary material for: Dichlorido{2-[(4-iodo­phen­yl)imino­meth­yl]pyridine-κ2 N,N′}copper(II)
Source: Acta Crystallogr Sect E Struct Rep Online. 2009 Apr 22;65(Pt 5):m555. doi: 10.1107/S1600536809011684 (PMC2977602; doi:10.1107/S1600536809011684)
Supplement: Supplementary file 1 [file e-65-0m555-sup1.cif]

##############################################################################
###                                                                        ###
###        Electronic paper (Acta Crystallographica Section E)             ###
###                                                                        ###
##############################################################################
#                                                                            #
# This CIF contains the data in a paper accepted for publication in Acta     #
# Crystallographica Section E. It conforms to the requirements of Notes      #
# for Authors for Section E, and has been peer reviewed under the auspices   #
# of the IUCr Commission on Journals.                                        #
#                                                                            #
# Full details of the Crystallographic Information File format               #
# are given in the paper "The Crystallographic Information File (CIF):       #
# a New Standard Archive File for Crystallography" by S. R. Hall, F. H.      #
# Allen and I. D. Brown [Acta Cryst. (1991), A47, 655-685].                  #
#                                                                            #
# The current version of the core CIF dictionary is obtainable from          #
# ftp://ftp.iucr.org/pub/cif_core.dic. The current version number is 2.4.    #
#                                                                            #
# Software is freely available for graphical display of the structure(s) in  #
# this CIF.  For information consult the CIF home page http://www.iucr.org/  #
# cif/home.html                                                              #
#                                                                            #
# This file may be used for bona fide research purposes within the           #
# scientific community so long as proper attribution is given to the journal # 
# article from which it was obtained.                                        #
#                                                                            #
##############################################################################
                                             
data_I
_audit_creation_method     SHELXL-97
_chemical_name_systematic
;
Dichlorido{2-[(4-iodophenyl)iminomethyl]pyridine-
\k^2^<i>N</i>,<i>N</i>'}copper(II)
;
_chemical_name_common     ?
_chemical_formula_moiety     ?
_chemical_formula_sum     'C12 H9 Cl2 Cu I N2'
_chemical_formula_iupac     '[Cu Cl2 (C12 H9 I N2)]'
_chemical_formula_weight     442.55
_chemical_melting_point     ?
_symmetry_cell_setting     Monoclinic
_symmetry_space_group_name_H-M     'P 21/c'
_symmetry_space_group_name_Hall     '-P 2ybc'
loop_
    _symmetry_equiv_pos_as_xyz
    'x, y, z'
    '-x, y+1/2, -z+1/2'
    '-x, -y, -z'
    'x, -y-1/2, z-1/2'
_cell_length_a     12.2721(5)
_cell_length_b     15.2159(5)
_cell_length_c     7.4709(2)
_cell_angle_alpha     90.00
_cell_angle_beta     94.8913(10)
_cell_angle_gamma     90.00
_cell_volume     1389.97(8)
_cell_formula_units_Z     4
_cell_measurement_reflns_used     13838
_cell_measurement_theta_min     3.1
_cell_measurement_theta_max     27.5
_cell_measurement_temperature     295(2)
_exptl_crystal_description     Block
_exptl_crystal_colour     Green
_exptl_crystal_size_max     0.31
_exptl_crystal_size_mid     0.25
_exptl_crystal_size_min     0.17
_exptl_crystal_density_diffrn     2.115
_exptl_crystal_density_meas     ?
_exptl_crystal_density_method     'not measured'
_exptl_crystal_F_000     844
_exptl_absorpt_coefficient_mu     4.158
_exptl_absorpt_correction_type     Multi-scan
_exptl_absorpt_process_details     '(ABSCOR; Higashi, 1995)'
_exptl_absorpt_correction_T_min     0.3589
_exptl_absorpt_correction_T_max     0.5383
_diffrn_ambient_temperature     295(2)
_diffrn_radiation_type     MoK\a
_diffrn_radiation_wavelength     0.71073
_diffrn_radiation_source     'fine-focus sealed tube'
_diffrn_radiation_monochromator     graphite
_diffrn_measurement_device_type     'Rigaku RAXIS-RAPID'
_diffrn_measurement_method     \w
_diffrn_detector_area_resol_mean     10.000
_diffrn_reflns_number     21713
_diffrn_reflns_av_R_equivalents     0.0367
_diffrn_reflns_av_sigmaI/netI     0.0224
_diffrn_reflns_theta_min     3.05
_diffrn_reflns_theta_max     27.45
_diffrn_reflns_theta_full     27.45
_diffrn_measured_fraction_theta_max     0.997
_diffrn_measured_fraction_theta_full     0.997
_diffrn_reflns_limit_h_min     -15
_diffrn_reflns_limit_h_max     15
_diffrn_reflns_limit_k_min     -19
_diffrn_reflns_limit_k_max     19
_diffrn_reflns_limit_l_min     -9
_diffrn_reflns_limit_l_max     9
_diffrn_standards_number     0
_diffrn_standards_interval_count     0
_diffrn_standards_interval_time     0
_diffrn_standards_decay_%     0
_reflns_number_total     3166
_reflns_number_gt     2650
_reflns_threshold_expression     I>2\s(I)
_refine_ls_structure_factor_coef     Fsqd
_refine_ls_matrix_type     full
_refine_ls_R_factor_all     0.0359
_refine_ls_R_factor_gt     0.0278
_refine_ls_wR_factor_gt     0.0713
_refine_ls_wR_factor_ref     0.0790
_refine_ls_goodness_of_fit_ref     1.054
_refine_ls_restrained_S_all     1.054
_refine_ls_number_reflns     3166
_refine_ls_number_parameters     163
_refine_ls_number_restraints     0
_refine_ls_hydrogen_treatment     constr
_refine_ls_weighting_scheme     calc
_refine_ls_weighting_details
         'calc w=1/[\s^2^(Fo^2^)+(0.0447P)^2^+0.6865P] where P=(Fo^2^+2Fc^2^)/3'
_atom_sites_solution_hydrogens     geom
_atom_sites_solution_primary     direct
_atom_sites_solution_secondary     difmap
_refine_ls_shift/su_max     0.001
_refine_ls_shift/su_mean     0.001
_refine_diff_density_max     0.884
_refine_diff_density_min     -0.508
_refine_ls_extinction_method     none
_refine_ls_extinction_coef     ?
loop_
    _atom_type_symbol
    _atom_type_description
    _atom_type_scat_dispersion_real
    _atom_type_scat_dispersion_imag
    _atom_type_scat_source
    'C' 'C' 0.0033 0.0016
                         'International Tables Vol C Tables 4.2.6.8 and 6.1.1.4'
    'H' 'H' 0.0000 0.0000
                         'International Tables Vol C Tables 4.2.6.8 and 6.1.1.4'
    'N' 'N' 0.0061 0.0033
                         'International Tables Vol C Tables 4.2.6.8 and 6.1.1.4'
    'Cl' 'Cl' 0.1484 0.1585
                         'International Tables Vol C Tables 4.2.6.8 and 6.1.1.4'
    'Cu' 'Cu' 0.3201 1.2651
                         'International Tables Vol C Tables 4.2.6.8 and 6.1.1.4'
    'I' 'I' -0.4742 1.8119
                         'International Tables Vol C Tables 4.2.6.8 and 6.1.1.4'
_computing_data_collection     'RAPID-AUTO (Rigaku, 1998)'
_computing_cell_refinement     'RAPID-AUTO (Rigaku, 1998)'
_computing_data_reduction     'CrystalStructure (Rigaku/MSC, 2002)'
_computing_structure_solution     'SHELXS97 (Sheldrick, 2008)'
_computing_structure_refinement     'SHELXL97 (Sheldrick, 2008)'
_computing_molecular_graphics     'X-SEED (Barbour, 2001)'
_computing_publication_material     'SHELXL97 (Sheldrick, 2008)'
loop_
    _atom_site_type_symbol
    _atom_site_label
    _atom_site_fract_x
    _atom_site_fract_y
    _atom_site_fract_z
    _atom_site_U_iso_or_equiv
    _atom_site_adp_type
    _atom_site_calc_flag
    _atom_site_refinement_flags
    _atom_site_occupancy
    _atom_site_disorder_assembly
    _atom_site_disorder_group
    I I1 -0.001646(16) 0.649922(16) 0.55181(3) 0.05798(10) Uani d . 1 . .
    Cu Cu1 0.60873(3) 0.72391(2) 0.87653(5) 0.03844(11) Uani d . 1 . .
    Cl Cl1 0.72032(6) 0.82416(5) 1.01818(12) 0.05137(19) Uani d . 1 . .
    Cl Cl2 0.51519(6) 0.82558(5) 0.71178(11) 0.04616(18) Uani d . 1 . .
    N N1 0.70612(18) 0.62040(15) 0.9438(3) 0.0375(5) Uani d . 1 . .
    N N2 0.50252(17) 0.62295(15) 0.7935(3) 0.0334(4) Uani d . 1 . .
    C C1 0.8056(2) 0.6212(2) 1.0289(4) 0.0469(7) Uani d . 1 . .
    H H1 0.8344 0.6738 1.0752 0.056 Uiso calc R 1 . .
    C C2 0.8676(2) 0.5448(2) 1.0503(5) 0.0520(8) Uani d . 1 . .
    H H2 0.9368 0.5463 1.1114 0.062 Uiso calc R 1 . .
    C C3 0.8259(3) 0.4672(2) 0.9809(5) 0.0489(7) Uani d . 1 . .
    H H3 0.8677 0.4162 0.9895 0.059 Uiso calc R 1 . .
    C C4 0.7210(3) 0.4657(2) 0.8980(4) 0.0443(6) Uani d . 1 . .
    H H4 0.6902 0.4135 0.8530 0.053 Uiso calc R 1 . .
    C C5 0.6629(2) 0.54354(18) 0.8832(4) 0.0365(6) Uani d . 1 . .
    C C6 0.5499(2) 0.54841(18) 0.8064(4) 0.0378(6) Uani d . 1 . .
    H H6 0.5128 0.4977 0.7672 0.045 Uiso calc R 1 . .
    C C7 0.3893(2) 0.62851(18) 0.7297(4) 0.0350(5) Uani d . 1 . .
    C C8 0.3398(2) 0.5679(2) 0.6095(4) 0.0446(6) Uani d . 1 . .
    H H8 0.3814 0.5233 0.5643 0.054 Uiso calc R 1 . .
    C C9 0.2287(2) 0.5736(2) 0.5565(4) 0.0479(7) Uani d . 1 . .
    H H9 0.1957 0.5323 0.4775 0.057 Uiso calc R 1 . .
    C C10 0.1677(2) 0.64099(19) 0.6219(4) 0.0417(6) Uani d . 1 . .
    C C11 0.2166(2) 0.70219(19) 0.7420(4) 0.0422(6) Uani d . 1 . .
    H H11 0.1753 0.7475 0.7852 0.051 Uiso calc R 1 . .
    C C12 0.3266(2) 0.69542(18) 0.7964(4) 0.0385(6) Uani d . 1 . .
    H H12 0.3591 0.7357 0.8781 0.046 Uiso calc R 1 . .
loop_
    _atom_site_aniso_label
    _atom_site_aniso_U_11
    _atom_site_aniso_U_22
    _atom_site_aniso_U_33
    _atom_site_aniso_U_12
    _atom_site_aniso_U_13
    _atom_site_aniso_U_23
    I1 0.02714(12) 0.06908(18) 0.07514(18) 0.00149(8) -0.01061(10) 0.00131(11)
    Cu1 0.02850(18) 0.03088(18) 0.0536(2) 0.00103(12) -0.00989(14) -0.00045(14)
    Cl1 0.0377(4) 0.0440(4) 0.0702(5) -0.0064(3) -0.0082(3) -0.0106(4)
    Cl2 0.0382(4) 0.0366(3) 0.0624(4) 0.0042(3) -0.0032(3) 0.0115(3)
    N1 0.0270(11) 0.0373(11) 0.0472(12) 0.0010(9) -0.0036(9) 0.0017(11)
    N2 0.0265(11) 0.0321(10) 0.0404(11) 0.0000(8) -0.0033(8) 0.0008(9)
    C1 0.0306(14) 0.0500(16) 0.0578(17) 0.0032(12) -0.0087(12) -0.0016(15)
    C2 0.0279(14) 0.0624(19) 0.0640(19) 0.0063(13) -0.0055(13) 0.0086(16)
    C3 0.0358(16) 0.0470(16) 0.0640(18) 0.0124(12) 0.0054(13) 0.0129(15)
    C4 0.0390(15) 0.0367(14) 0.0570(17) 0.0040(11) 0.0022(13) 0.0056(13)
    C5 0.0287(13) 0.0353(13) 0.0449(14) 0.0019(10) -0.0002(10) 0.0041(12)
    C6 0.0315(13) 0.0325(13) 0.0484(15) -0.0023(10) -0.0027(11) 0.0010(12)
    C7 0.0264(12) 0.0349(12) 0.0429(13) 0.0000(10) -0.0022(10) 0.0020(12)
    C8 0.0304(14) 0.0513(17) 0.0513(16) 0.0015(12) -0.0014(11) -0.0108(14)
    C9 0.0331(15) 0.0581(18) 0.0507(16) -0.0033(13) -0.0069(12) -0.0096(15)
    C10 0.0244(13) 0.0492(16) 0.0503(16) -0.0011(11) -0.0046(11) 0.0049(13)
    C11 0.0320(14) 0.0387(14) 0.0556(16) 0.0054(11) 0.0017(11) 0.0012(13)
    C12 0.0326(14) 0.0360(13) 0.0457(14) -0.0010(11) -0.0036(11) -0.0015(12)
loop_
    _geom_bond_atom_site_label_1
    _geom_bond_atom_site_label_2
    _geom_bond_site_symmetry_2
    _geom_bond_distance
    _geom_bond_publ_flag
    I1 C10 . 2.104(3) ?
    Cu1 N1 . 2.015(2) n
    Cu1 N2 . 2.075(2) n
    Cu1 Cl1 . 2.2530(10)
                       n
    Cu1 Cl2 . 2.2330(10)
                       n
    N1 C1 . 1.328(4) ?
    N1 C5 . 1.346(4) ?
    N2 C6 . 1.274(4) ?
    N2 C7 . 1.433(3) ?
    C1 C2 . 1.391(4) ?
    C1 H1 . 0.9300 ?
    C2 C3 . 1.371(5) ?
    C2 H2 . 0.9300 ?
    C3 C4 . 1.380(4) ?
    C3 H3 . 0.9300 ?
    C4 C5 . 1.383(4) ?
    C4 H4 . 0.9300 ?
    C5 C6 . 1.457(4) ?
    C6 H6 . 0.9300 ?
    C7 C8 . 1.390(4) ?
    C7 C12 . 1.393(4) ?
    C8 C9 . 1.389(4) ?
    C8 H8 . 0.9300 ?
    C9 C10 . 1.384(4) ?
    C9 H9 . 0.9300 ?
    C10 C11 . 1.393(4) ?
    C11 C12 . 1.380(4) ?
    C11 H11 . 0.9300 ?
    C12 H12 . 0.9300 ?
loop_
    _geom_angle_atom_site_label_1
    _geom_angle_atom_site_label_2
    _geom_angle_atom_site_label_3
    _geom_angle_site_symmetry_1
    _geom_angle_site_symmetry_3
    _geom_angle
    _geom_angle_publ_flag
    N1 Cu1 N2 . . 80.79(9) n
    N1 Cu1 Cl2 . . 160.96(7) n
    N1 Cu1 Cl1 . . 95.07(7) n
    N2 Cu1 Cl1 . . 169.40(7) n
    N2 Cu1 Cl2 . . 93.89(6) n
    Cl1 Cu2 Cl1 . . 93.05(3) n
    C1 N1 C5 . . 119.3(2) ?
    C1 N1 Cu1 . . 127.9(2) ?
    C5 N1 Cu1 . . 112.76(17) ?
    C6 N2 C7 . . 120.1(2) ?
    C6 N2 Cu1 . . 111.44(18) ?
    C7 N2 Cu1 . . 128.50(17) ?
    N1 C1 C2 . . 121.2(3) ?
    N1 C1 H1 . . 119.4 ?
    C2 C1 H1 . . 119.4 ?
    C3 C2 C1 . . 119.6(3) ?
    C3 C2 H2 . . 120.2 ?
    C1 C2 H2 . . 120.2 ?
    C2 C3 C4 . . 119.2(3) ?
    C2 C3 H3 . . 120.4 ?
    C4 C3 H3 . . 120.4 ?
    C3 C4 C5 . . 118.5(3) ?
    C3 C4 H4 . . 120.8 ?
    C5 C4 H4 . . 120.8 ?
    N1 C5 C4 . . 122.1(3) ?
    N1 C5 C6 . . 115.0(2) ?
    C4 C5 C6 . . 122.8(3) ?
    N2 C6 C5 . . 119.2(2) ?
    N2 C6 H6 . . 120.4 ?
    C5 C6 H6 . . 120.4 ?
    C8 C7 C12 . . 119.5(2) ?
    C8 C7 N2 . . 122.2(2) ?
    C12 C7 N2 . . 118.3(2) ?
    C7 C8 C9 . . 120.5(3) ?
    C7 C8 H8 . . 119.8 ?
    C9 C8 H8 . . 119.8 ?
    C10 C9 C8 . . 119.5(3) ?
    C10 C9 H9 . . 120.3 ?
    C8 C9 H9 . . 120.3 ?
    C9 C10 C11 . . 120.4(3) ?
    C9 C10 I1 . . 120.9(2) ?
    C11 C10 I1 . . 118.7(2) ?
    C12 C11 C10 . . 119.8(3) ?
    C12 C11 H11 . . 120.1 ?
    C10 C11 H11 . . 120.1 ?
    C11 C12 C7 . . 120.3(3) ?
    C11 C12 H12 . . 119.8 ?
    C7 C12 H12 . . 119.8 ?
loop_
    _geom_torsion_atom_site_label_1
    _geom_torsion_atom_site_label_2
    _geom_torsion_atom_site_label_3
    _geom_torsion_atom_site_label_4
    _geom_torsion_site_symmetry_1
    _geom_torsion_site_symmetry_2
    _geom_torsion_site_symmetry_3
    _geom_torsion_site_symmetry_4
    _geom_torsion
    _geom_torsion_publ_flag
    N2 Cu1 N1 C1 . . . . -175.5(3) ?
    Cl2 Cu1 N1 C1 . . . . 109.5(3) ?
    Cl1 Cu1 N1 C1 . . . . -5.4(3) ?
    N2 Cu1 N1 C5 . . . . 8.14(19) ?
    Cl2 Cu1 N1 C5 . . . . -66.8(3) ?
    Cl1 Cu1 N1 C5 . . . . 178.30(18) ?
    N1 Cu1 N2 C6 . . . . -6.3(2) ?
    Cl2 Cu1 N2 C6 . . . . 155.25(19) ?
    Cl1 Cu1 N2 C6 . . . . -74.0(4) ?
    N1 Cu1 N2 C7 . . . . 172.9(2) ?
    Cl2 Cu1 N2 C7 . . . . -25.5(2) ?
    Cl1 Cu1 N2 C7 . . . . 105.3(4) ?
    C5 N1 C1 C2 . . . . 2.6(5) ?
    Cu1 N1 C1 C2 . . . . -173.5(2) ?
    N1 C1 C2 C3 . . . . 0.6(5) ?
    C1 C2 C3 C4 . . . . -2.9(5) ?
    C2 C3 C4 C5 . . . . 1.9(5) ?
    C1 N1 C5 C4 . . . . -3.7(4) ?
    Cu1 N1 C5 C4 . . . . 173.0(2) ?
    C1 N1 C5 C6 . . . . 174.7(3) ?
    Cu1 N1 C5 C6 . . . . -8.6(3) ?
    C3 C4 C5 N1 . . . . 1.4(5) ?
    C3 C4 C5 C6 . . . . -176.8(3) ?
    C7 N2 C6 C5 . . . . -175.7(2) ?
    Cu1 N2 C6 C5 . . . . 3.6(3) ?
    N1 C5 C6 N2 . . . . 3.3(4) ?
    C4 C5 C6 N2 . . . . -178.3(3) ?
    C6 N2 C7 C8 . . . . -29.4(4) ?
    Cu1 N2 C7 C8 . . . . 151.3(2) ?
    C6 N2 C7 C12 . . . . 148.2(3) ?
    Cu1 N2 C7 C12 . . . . -31.0(3) ?
    C12 C7 C8 C9 . . . . -0.2(4) ?
    N2 C7 C8 C9 . . . . 177.4(3) ?
    C7 C8 C9 C10 . . . . 1.1(5) ?
    C8 C9 C10 C11 . . . . -0.8(5) ?
    C8 C9 C10 I1 . . . . -178.1(2) ?
    C9 C10 C11 C12 . . . . -0.2(5) ?
    I1 C10 C11 C12 . . . . 177.1(2) ?
    C10 C11 C12 C7 . . . . 1.0(4) ?
    C8 C7 C12 C11 . . . . -0.8(4) ?
    N2 C7 C12 C11 . . . . -178.6(3) ?
data_9R
_journal_date_recd_electronic     2009-03-22
_journal_date_accepted     2009-03-30
_journal_name_full     'Acta Crystallographica, Section E'
_journal_year     2009
_journal_volume     65
_journal_issue      5
_journal_page_first     m555
_journal_page_last     m555
_journal_paper_category     QM
_journal_coeditor_code     SU2104
_publ_contact_author_name     'Mahmoudi, Ali'
_publ_contact_author_address
;
        Department of Chemistry
        Islamic Azad University
        Karaj Branch
        Karaj
        Iran
;
_publ_contact_author_email     mahmoudi_ali@yahoo.com
_publ_contact_author_fax     98-21-4401414
_publ_contact_author_phone     98-21-4401414
_publ_section_title
;\
Dichlorido{2-[(4-iodophenyl)iminomethyl]pyridine-\k^2^<i>N</i>,<i>N</i>'}\
copper(II)
;
loop_
    _publ_author_name
    _publ_author_address
    'Mahmoudi, Ali'
;
Department of Chemistry
Islamic Azad University
Karaj Branch
Karaj
Iran
;
    'Khalaj, Mehdi'
;
Department of Chemistry
Islamic Azad University
Buinzahra Branch
Qazvin
Iran
;
    'Gao, Shan'
;
School of Chemistry and Materials Science
Heilongjiang University
Harbin 150080
People's Republic of China
;
    'Ng, Seik Weng'
;
Department of Chemistry
University of Malaya
50603 Kuala Lumpur
Malaysia
;
    'Mohammadgholiha, Mahmoud'
;
Department of Chemistry
Islamic Azad University
Karaj Branch
Karaj
Iran
;
_publ_section_synopsis     .
