# Supplementary material for: Dichlorido{2-[(4-iodo­phen­yl)imino­meth­yl]pyridine-κ2 N,N′}copper(II)
Source: Acta Crystallogr Sect E Struct Rep Online. 2009 Apr 22;65(Pt 5):m555. doi: 10.1107/S1600536809011684 (PMC2977602; doi:10.1107/S1600536809011684)
Supplement: Supplementary file 2 [file e-65-0m555-Isup2.hkl]

# 
# h,k,l, Fc-squared, Fo-squared, sigma(Fo-squared) and status flag 
# 
data_I
_shelx_title '  P21/c' 
_shelx_refln_list_code          4 
_shelx_F_calc_maximum      346.76 
_exptl_crystal_F_000       844.00 
_reflns_d_resolution_high  0.7710 
 
loop_ 
 _symmetry_equiv_pos_as_xyz 
 'x, y, z' 
 '-x, y+1/2, -z+1/2' 
 '-x, -y, -z' 
 'x, -y-1/2, z-1/2' 
 
_cell_length_a    12.2721 
_cell_length_b    15.2159 
_cell_length_c     7.4709 
_cell_angle_alpha  90.000 
_cell_angle_beta   94.891 
_cell_angle_gamma  90.000 
 
_shelx_F_squared_multiplier     1.000 
 
loop_ 
 _refln_index_h 
 _refln_index_k 
 _refln_index_l 
 _refln_F_squared_calc 
 _refln_F_squared_meas 
 _refln_F_squared_sigma 
 _refln_observed_status 
   2   0   0    12438.35    14007.08    231.81 o 
   3   0   0    29646.44    33435.82    713.02 o 
   4   0   0    25580.13    29989.48    642.32 o 
   5   0   0    24529.80    27540.21    587.91 o 
   6   0   0    26584.99    31825.94    708.24 o 
   7   0   0    12645.00    12984.08    251.96 o 
   8   0   0    26167.22    28255.98    657.67 o 
   9   0   0       38.24       42.21      9.48 o 
  10   0   0    22219.55    22851.23    522.11 o 
  11   0   0     4118.65     4316.98     99.21 o 
  12   0   0     2961.64     2986.50     71.30 o 
  13   0   0     4517.48     4500.41    105.31 o 
  14   0   0     1540.53     1486.31     61.56 o 
  15   0   0     3478.47     3582.93    113.01 o 
   2   1   0    14391.22    16538.29    197.78 o 
   3   1   0     5294.99     5232.29     55.18 o 
   4   1   0       71.53       89.63      5.36 o 
   5   1   0     1617.09     1832.47     22.58 o 
   6   1   0       28.55       85.80      5.74 o 
   7   1   0     2354.54     2351.18     32.12 o 
   8   1   0     4210.10     4271.36     56.86 o 
   9   1   0      129.22      135.00      9.76 o 
  10   1   0     2798.30     2985.74     50.32 o 
  11   1   0     4846.42     4675.70     74.07 o 
  12   1   0      339.59      397.13     19.14 o 
  13   1   0      220.84      253.67     16.35 o 
  14   1   0       71.23       72.07     13.77 o 
  15   1   0       33.01       18.28     11.65 o 
   1   2   0     2500.35     2682.21     29.76 o 
   2   2   0     7996.33     8968.91     95.12 o 
   3   2   0     8446.50     8991.32    100.92 o 
   4   2   0      508.73      640.47     11.35 o 
   5   2   0     9447.61    10044.59    122.77 o 
   6   2   0        0.14        7.36      3.45 o 
   7   2   0      548.50      529.26     13.30 o 
   8   2   0     6930.19     7131.06     92.54 o 
   9   2   0     1764.85     1671.65     29.34 o 
  10   2   0     6938.20     6920.75    105.04 o 
  11   2   0       73.39       87.23     10.80 o 
  12   2   0       69.57       76.48     11.21 o 
  13   2   0     1362.20     1295.28     32.61 o 
  14   2   0        2.68        6.10      7.19 o 
  15   2   0      568.09      618.93     28.32 o 
   1   3   0     3993.29     4007.44     36.90 o 
   2   3   0     8827.55     9465.46    104.64 o 
   3   3   0     3494.49     3472.63     36.48 o 
   4   3   0     1319.29     1339.79     16.48 o 
   5   3   0      434.25      449.40      9.69 o 
   6   3   0     4086.97     4252.86     50.77 o 
   7   3   0     6021.06     6142.95     76.80 o 
   8   3   0     2063.12     2034.63     30.31 o 
   9   3   0        2.91       13.35      5.58 o 
  10   3   0     1412.88     1409.48     29.16 o 
  11   3   0      544.89      554.12     19.17 o 
  12   3   0      910.62      904.48     25.95 o 
  13   3   0      357.82      328.38     17.96 o 
  14   3   0        2.65       10.75      9.10 o 
  15   3   0      147.13      134.17     16.43 o 
   0   4   0    16136.73    16361.98    289.04 o 
   1   4   0    24126.39    24318.77    338.09 o 
   2   4   0    14477.44    15481.13    190.89 o 
   3   4   0     4713.36     4900.31     53.22 o 
   4   4   0    43817.59    47455.76    819.79 o 
   5   4   0      718.14      759.52     12.65 o 
   6   4   0    20911.66    22132.69    328.91 o 
   7   4   0     7209.79     7160.33     91.41 o 
   8   4   0     3176.30     3247.80     43.38 o 
   9   4   0     6110.22     6055.96     81.44 o 
  10   4   0     3573.89     3548.89     52.48 o 
  11   4   0     3886.16     3816.24     63.61 o 
  12   4   0     3011.03     3013.86     53.30 o 
  13   4   0      493.39      470.60     22.29 o 
  14   4   0     3217.03     3214.43     63.69 o 
  15   4   0      221.08      216.82     19.92 o 
   1   5   0      486.92      499.86      9.97 o 
   2   5   0     2551.28     2388.86     24.59 o 
   3   5   0    13881.32    15135.85    192.87 o 
   4   5   0     2041.48     2002.64     23.97 o 
   5   5   0     3229.18     3313.44     38.39 o 
   6   5   0     2838.84     2870.35     38.20 o 
   7   5   0     3416.62     3311.98     43.61 o 
   8   5   0      194.76      217.68     10.22 o 
   9   5   0       83.29       70.93      7.97 o 
  10   5   0       40.76       57.89      9.46 o 
  11   5   0       43.37       37.47      9.05 o 
  12   5   0      813.84      835.10     24.96 o 
  13   5   0        3.40       15.70      8.63 o 
  14   5   0       56.14       74.19     13.09 o 
  15   5   0     1009.92     1087.68     36.92 o 
   0   6   0    17913.91    17801.44    338.14 o 
   1   6   0    10925.77    10198.53    224.73 o 
   2   6   0    10778.92    10481.33    126.37 o 
   3   6   0     3003.98     2808.69     31.63 o 
   4   6   0    33351.44    34983.19    570.11 o 
   5   6   0       26.18       37.77      4.44 o 
   6   6   0    13872.38    13863.28    189.43 o 
   7   6   0     7902.70     7704.85    102.53 o 
   8   6   0     3692.48     3676.24     51.88 o 
   9   6   0     1782.57     1707.92     30.20 o 
  10   6   0     2724.88     2674.23     45.88 o 
  11   6   0     3833.66     3784.46     61.11 o 
  12   6   0     2212.87     2264.41     44.54 o 
  13   6   0      257.69      255.89     17.15 o 
  14   6   0     2390.07     2386.01     54.08 o 
  15   6   0      442.96      495.96     24.32 o 
   1   7   0       34.91       40.14      3.39 o 
   2   7   0       37.87       23.53      3.28 o 
   3   7   0       20.74        6.57      2.48 o 
   4   7   0      200.41      185.68      6.11 o 
   5   7   0     1032.08      924.18     15.09 o 
   6   7   0     3263.31     3100.65     38.80 o 
   7   7   0      377.73      359.40     10.61 o 
   8   7   0      204.67      182.24      9.35 o 
   9   7   0      940.17      938.74     22.41 o 
  10   7   0       89.67       91.73      8.85 o 
  11   7   0        1.90       -2.35      5.13 o 
  12   7   0       29.41       31.17      8.84 o 
  13   7   0        8.69        5.60      7.26 o 
  14   7   0      154.40      163.24     16.57 o 
   0   8   0       27.32       24.97      4.43 o 
   1   8   0     1812.05     1755.28     32.50 o 
   2   8   0     2364.65     2324.87     31.74 o 
   3   8   0     1012.15      927.43     13.59 o 
   4   8   0      286.59      258.09      8.05 o 
   5   8   0     6050.62     5891.15     72.77 o 
   6   8   0      206.48      222.19      8.20 o 
   7   8   0      544.64      516.16     13.47 o 
   8   8   0      458.87      437.65     13.05 o 
   9   8   0        8.54        6.53      5.69 o 
  10   8   0     1151.96     1085.24     23.70 o 
  11   8   0      189.62      180.84     12.59 o 
  12   8   0      103.43       99.89     11.08 o 
  13   8   0      605.55      598.97     22.37 o 
  14   8   0        1.24        3.00      6.70 o 
   1   9   0       20.41       25.42      4.85 o 
   2   9   0       74.48      103.08      5.12 o 
   3   9   0       60.73       56.40      4.61 o 
   4   9   0      111.98      143.37      6.32 o 
   5   9   0       47.81       51.56      5.35 o 
   6   9   0      405.88      387.78     10.39 o 
   7   9   0       57.29       72.51      6.87 o 
   8   9   0      498.70      475.18     13.97 o 
   9   9   0        0.13        6.76      4.93 o 
  10   9   0     1284.32     1292.02     29.64 o 
  11   9   0        2.23        0.08      4.12 o 
  12   9   0        5.28       -0.78      5.82 o 
  13   9   0        2.16        2.50      6.80 o 
  14   9   0       32.57       33.73     10.20 o 
   0  10   0     8100.26     7826.88    140.77 o 
   1  10   0     6022.41     5685.62     68.66 o 
   2  10   0     6451.64     6323.43    142.56 o 
   3  10   0     4197.23     4013.78     79.15 o 
   4  10   0     3437.63     3197.87     62.28 o 
   5  10   0     3789.75     3537.30     70.00 o 
   6  10   0     4853.30     4473.51     87.11 o 
   7  10   0     4281.20     3902.12     69.81 o 
   8  10   0     2230.91     2084.68     38.83 o 
   9  10   0     2217.89     2125.02     37.82 o 
  10  10   0      865.85      829.66     21.37 o 
  11  10   0     2057.84     2014.15     42.44 o 
  12  10   0     1071.56     1027.56     32.10 o 
  13  10   0      798.27      751.76     27.05 o 
   1  11   0        1.37        2.96      3.20 o 
   2  11   0       33.61       30.33      4.54 o 
   3  11   0       63.64       65.58      6.72 o 
   4  11   0       11.60       12.15      4.11 o 
   5  11   0      204.21      217.57      9.35 o 
   6  11   0      265.06      254.39     10.76 o 
   7  11   0      157.94      169.57     10.31 o 
   8  11   0        1.62        1.27      4.10 o 
   9  11   0       58.19       61.00      8.27 o 
  10  11   0       27.88       14.98      7.08 o 
  11  11   0       34.67       29.30      9.28 o 
  12  11   0        7.37       10.84      7.78 o 
  13  11   0        2.64        5.39      7.14 o 
   0  12   0      187.47      193.31     12.27 o 
   1  12   0      520.04      483.19     12.23 o 
   2  12   0      581.14      536.28     13.70 o 
   3  12   0       33.35       29.71      5.57 o 
   4  12   0     2617.81     2465.05     76.25 o 
   5  12   0      362.99      365.87     11.61 o 
   6  12   0      313.88      319.38     11.00 o 
   7  12   0      160.68      153.04      9.48 o 
   8  12   0      247.90      225.97     11.62 o 
   9  12   0      131.89      107.97     12.66 o 
  10  12   0        3.04        0.38      3.93 o 
  11  12   0      182.06      152.05     22.44 o 
  12  12   0       95.26       85.94     14.38 o 
   1  13   0       29.97       34.22      5.91 o 
   2  13   0       81.61       97.65      7.17 o 
   3  13   0      784.88      818.26     19.41 o 
   4  13   0       89.27       98.17      7.79 o 
   5  13   0      216.81      210.02      9.58 o 
   6  13   0      585.24      583.28     20.46 o 
   7  13   0      225.57      220.26     12.55 o 
   8  13   0      124.36      127.02      9.29 o 
   9  13   0       49.24       39.20      8.29 o 
  10  13   0      120.42      102.99     13.10 o 
  11  13   0        0.78       -6.24      6.57 o 
   0  14   0      301.76      377.66     18.29 o 
   1  14   0      989.69     1070.81     19.44 o 
   2  14   0     1089.82     1184.46     24.50 o 
   3  14   0     2012.60     2112.24     40.01 o 
   4  14   0      260.07      237.03     11.90 o 
   5  14   0     5521.20     5408.76    188.79 o 
   6  14   0       24.52       26.81      5.96 o 
   7  14   0      196.32      203.41     11.71 o 
   8  14   0      658.75      613.61     26.16 o 
   9  14   0      527.84      514.59     18.60 o 
  10  14   0      395.83      387.43     17.41 o 
  11  14   0       26.77       16.19      8.75 o 
   1  15   0       50.82       42.73      6.92 o 
   2  15   0      381.37      420.09     12.80 o 
   3  15   0      823.75      871.96     18.08 o 
   4  15   0       48.16       49.17      6.96 o 
   5  15   0      186.34      182.83     10.01 o 
   6  15   0     1062.33     1067.08     45.40 o 
   7  15   0      557.76      485.56     16.49 o 
   8  15   0      181.97      197.97     12.29 o 
   9  15   0       29.63        9.94      5.98 o 
  10  15   0       11.37       11.01      7.27 o 
   0  16   0      623.37      693.75     26.51 o 
   1  16   0      169.10      176.34      9.06 o 
   2  16   0      492.48      578.35     14.90 o 
   3  16   0      821.54      853.90     19.24 o 
   4  16   0      100.72      101.40      8.51 o 
   5  16   0     1882.55     1887.71     60.85 o 
   6  16   0        0.39       -1.84      4.74 o 
   7  16   0      380.78      379.18     15.04 o 
   8  16   0      387.93      400.10     15.95 o 
   9  16   0        6.96        7.36      6.19 o 
   1  17   0      579.40      637.03     18.30 o 
   2  17   0      836.72      950.33     25.00 o 
   3  17   0      608.35      707.97     22.80 o 
   4  17   0       88.79       80.88     10.23 o 
   5  17   0       73.71       63.83      8.84 o 
   6  17   0      174.08      160.53     13.14 o 
   7  17   0      137.63      138.98     11.54 o 
   8  17   0       19.52       27.85      8.21 o 
   0  18   0      461.66      574.78     27.34 o 
   1  18   0      885.98     1116.19     33.28 o 
   2  18   0       65.59       42.04      7.16 o 
   3  18   0        1.08       -4.49      4.49 o 
   4  18   0      144.15      185.01     10.89 o 
   5  18   0        4.63       -1.33      4.47 o 
   6  18   0      138.77      169.69     13.94 o 
   1  19   0      518.35      613.46     18.32 o 
   2  19   0      317.52      375.72     15.84 o 
   3  19   0       36.57       35.56      7.51 o 
   4  19   0       42.55       44.91      8.17 o 
 -15   1   1      401.78      443.44     24.22 o 
 -14   1   1      529.84      575.05     23.08 o 
 -13   1   1     1348.21     1317.80     30.91 o 
 -12   1   1      668.35      705.37     21.08 o 
 -11   1   1     1852.95     1886.83     36.07 o 
 -10   1   1     1202.48     1195.36     25.90 o 
  -9   1   1     4291.78     4421.12     65.77 o 
  -8   1   1     2104.03     2264.23     33.27 o 
  -7   1   1     3702.81     3556.12     45.18 o 
  -6   1   1     3973.14     4191.85     49.28 o 
  -5   1   1     5006.03     5438.31     62.21 o 
  -4   1   1     9097.42     9835.41    116.12 o 
  -3   1   1    15552.34    17991.20    231.73 o 
  -2   1   1    13505.34    14857.04    175.36 o 
  -1   1   1    13774.85    14370.45    195.08 o 
   0   1   1     1604.37     1639.97     29.91 o 
   1   1   1    11126.15    12141.55    132.40 o 
   2   1   1     4109.70     4429.85     43.41 o 
   3   1   1    14463.97    16083.65    202.27 o 
   4   1   1    16226.23    18281.92    242.37 o 
   5   1   1    10480.46    11877.84    148.61 o 
   6   1   1     1702.48     1456.37     20.36 o 
   7   1   1     3345.31     3371.19     43.95 o 
   8   1   1     6386.23     6709.80     88.36 o 
   9   1   1     2996.36     3083.21     45.51 o 
  10   1   1     1558.14     1587.78     29.82 o 
  11   1   1     2069.81     2181.96     41.26 o 
  12   1   1     2755.35     2672.00     49.81 o 
  13   1   1      730.10      705.50     23.66 o 
  14   1   1     1473.75     1531.36     40.39 o 
  15   1   1      280.37      290.88     20.95 o 
 -15   2   1      581.90      625.21     26.96 o 
 -14   2   1      102.16       82.98     12.51 o 
 -13   2   1      489.47      516.91     21.90 o 
 -12   2   1     1785.42     1748.64     39.17 o 
 -11   2   1      323.02      302.05     15.02 o 
 -10   2   1      747.24      733.62     19.47 o 
  -9   2   1      937.36      997.99     22.29 o 
  -8   2   1     2885.31     2939.48     39.55 o 
  -7   2   1     1371.65     1202.20     20.62 o 
  -6   2   1        9.91       11.51      3.59 o 
  -5   2   1    13674.51    14555.93    188.45 o 
  -4   2   1     2562.80     2558.16     29.34 o 
  -3   2   1     3634.19     3809.63     38.36 o 
  -2   2   1      398.99      305.41      5.14 o 
  -1   2   1      489.85      466.28      9.38 o 
   0   2   1    20484.91    20618.88    536.25 o 
   1   2   1     4764.74     5223.42     80.17 o 
   2   2   1       33.64       40.00      3.88 o 
   3   2   1    17818.75    19834.82    264.26 o 
   4   2   1     2403.14     2503.61     28.89 o 
   5   2   1     2185.02     2279.39     27.25 o 
   6   2   1     3241.97     3595.72     45.56 o 
   7   2   1     1373.20     1488.39     22.91 o 
   8   2   1       21.75       43.95      6.83 o 
   9   2   1      258.30      279.54     13.19 o 
  10   2   1     1041.56     1095.86     24.61 o 
  11   2   1      357.53      493.96     18.74 o 
  12   2   1       73.24       82.86     12.14 o 
  13   2   1      949.17     1024.27     31.77 o 
  14   2   1       15.66       35.53     11.13 o 
  15   2   1        2.19       14.33     10.78 o 
 -15   3   1     1497.76     1655.60     44.57 o 
 -14   3   1     1693.10     1686.53     41.82 o 
 -13   3   1     1556.11     1585.89     37.65 o 
 -12   3   1     1878.64     1963.75     37.68 o 
 -11   3   1     6516.35     6602.86     97.39 o 
 -10   3   1     1585.63     1573.06     29.32 o 
  -9   3   1     6966.47     6999.63     97.98 o 
  -8   3   1     1294.10     1349.55     22.74 o 
  -7   3   1    35329.75    38586.84    659.80 o 
  -6   3   1     6276.98     6654.16     78.88 o 
  -5   3   1     7670.69     8049.28     94.30 o 
  -4   3   1    18215.48    19756.20    268.04 o 
  -3   3   1    17259.94    19011.64    249.09 o 
  -2   3   1     7587.51     7799.61    122.31 o 
  -1   3   1    55272.27    55326.36   1228.20 o 
   0   3   1    33096.61    33662.95    696.69 o 
   1   3   1    28506.88    29432.70    421.50 o 
   2   3   1     6542.62     6888.27     72.01 o 
   3   3   1    24675.53    26759.27    386.99 o 
   4   3   1    34298.38    37528.14    608.90 o 
   5   3   1     4095.61     4367.39     50.11 o 
   6   3   1    19287.08    20082.25    289.68 o 
   7   3   1    10256.95    10549.04    139.29 o 
   8   3   1    14121.82    14559.16    208.16 o 
   9   3   1     4121.42     4122.22     59.67 o 
  10   3   1     3641.39     3573.39     56.16 o 
  11   3   1     8509.21     8257.32    124.27 o 
  12   3   1     3715.79     3640.50     62.05 o 
  13   3   1      795.26      777.54     25.53 o 
  14   3   1     4443.95     4436.94     87.00 o 
  15   3   1      830.44      819.86     30.10 o 
 -15   4   1      739.76      811.78     31.13 o 
 -14   4   1       31.38       52.18     12.65 o 
 -13   4   1       45.35       53.82     11.57 o 
 -12   4   1      433.31      441.02     17.19 o 
 -11   4   1        1.48        4.80      5.80 o 
 -10   4   1     2209.97     2193.66     37.73 o 
  -9   4   1       90.66      101.94      8.56 o 
  -8   4   1       67.74       62.23      7.49 o 
  -7   4   1     3589.88     3516.57     48.80 o 
  -6   4   1     3716.19     3670.25     45.00 o 
  -5   4   1    10591.13    10544.91    130.18 o 
  -4   4   1      594.92      639.28     10.14 o 
  -3   4   1      437.36      431.69      7.21 o 
  -2   4   1     1211.13     1342.80     16.01 o 
  -1   4   1    13048.82    13411.46    474.62 o 
   0   4   1     1762.67     1571.95     15.50 o 
   1   4   1      434.23      424.29      6.88 o 
   2   4   1     2006.05     1983.77     20.22 o 
   3   4   1    20748.22    21860.87    302.19 o 
   4   4   1     8616.40     8732.36    104.09 o 
   5   4   1     3720.37     3893.03     45.89 o 
   6   4   1      480.86      493.23     11.11 o 
   7   4   1      538.86      565.94     12.73 o 
   8   4   1      739.43      778.16     18.70 o 
   9   4   1      108.06      124.37      9.22 o 
  10   4   1      145.40      151.20     10.92 o 
  11   4   1      509.75      557.81     20.22 o 
  12   4   1      658.65      669.32     23.63 o 
  13   4   1     1582.40     1562.90     38.17 o 
  14   4   1       11.92       29.24     10.81 o 
  15   4   1        0.31        4.53      8.71 o 
 -15   5   1       79.43       96.75     16.39 o 
 -14   5   1      126.44      122.76     15.07 o 
 -13   5   1      308.34      308.50     17.31 o 
 -12   5   1       53.88       38.29      8.63 o 
 -11   5   1      157.77      155.90     11.33 o 
 -10   5   1       52.33       60.24      8.42 o 
  -9   5   1      232.34      242.64     11.91 o 
  -8   5   1     3859.81     3772.76     52.37 o 
  -7   5   1     5386.41     5416.03     70.15 o 
  -6   5   1     1173.61     1160.79     18.48 o 
  -5   5   1     1215.50     1191.36     16.66 o 
  -4   5   1     5111.96     5047.59     55.16 o 
  -3   5   1     1747.94     1785.31     23.70 o 
  -2   5   1        4.21       14.43      2.55 o 
  -1   5   1      262.93      257.73      5.20 o 
   0   5   1      959.21      927.13     10.13 o 
   1   5   1     3032.67     2825.42     29.36 o 
   2   5   1     6872.45     6717.06     73.19 o 
   3   5   1     1669.03     1645.57     18.46 o 
   4   5   1     2231.80     2086.69     25.50 o 
   5   5   1     5636.53     5573.49     66.37 o 
   6   5   1     1733.27     1659.93     22.80 o 
   7   5   1      587.13      606.52     14.30 o 
   8   5   1      258.89      268.40     10.25 o 
   9   5   1        8.39        9.55      5.74 o 
  10   5   1      287.62      297.27     13.92 o 
  11   5   1      708.34      746.65     23.48 o 
  12   5   1      127.65      130.63     13.03 o 
  13   5   1      322.98      360.73     19.87 o 
  14   5   1      669.60      691.01     25.26 o 
  15   5   1      331.02      331.84     22.42 o 
 -15   6   1      137.68      184.21     16.83 o 
 -14   6   1      529.18      585.68     25.06 o 
 -13   6   1       42.50       47.44     10.94 o 
 -12   6   1       12.13        8.36      7.22 o 
 -11   6   1      691.60      679.56     23.03 o 
 -10   6   1      749.27      752.72     22.18 o 
  -9   6   1      326.29      315.19     12.90 o 
  -8   6   1      294.69      298.20     11.58 o 
  -7   6   1      193.38      184.13      8.46 o 
  -6   6   1     7432.13     7163.17     90.77 o 
  -5   6   1     2383.04     2354.88     29.60 o 
  -4   6   1     2942.51     2875.17     35.41 o 
  -3   6   1     3029.03     2951.11     37.46 o 
  -2   6   1       29.91       22.73      4.23 o 
  -1   6   1     2002.82     1725.94     17.53 o 
   0   6   1      189.72      142.43      3.95 o 
   1   6   1     3117.87     3109.99     45.55 o 
   2   6   1     8828.76     8870.52    102.27 o 
   3   6   1    11726.33    12191.44    151.12 o 
   4   6   1     7357.80     7192.66     83.89 o 
   5   6   1      332.15      302.12      8.28 o 
   6   6   1       28.16       38.45      4.87 o 
   7   6   1     3241.15     3150.79     42.63 o 
   8   6   1      393.19      377.76     12.22 o 
   9   6   1      323.10      309.51     13.13 o 
  10   6   1       44.56       43.83      8.20 o 
  11   6   1        1.01        4.56      5.97 o 
  12   6   1     1642.72     1665.47     39.83 o 
  13   6   1      340.08      331.69     18.91 o 
  14   6   1      340.25      354.73     22.15 o 
 -14   7   1      292.11      273.04     19.16 o 
 -13   7   1     3159.14     3188.31     67.07 o 
 -12   7   1      267.67      261.56     16.87 o 
 -11   7   1     3462.04     3432.55     63.56 o 
 -10   7   1     1584.12     1487.67     31.04 o 
  -9   7   1      636.31      626.16     17.83 o 
  -8   7   1    12312.22    12050.29    171.63 o 
  -7   7   1     2221.12     2136.68     31.33 o 
  -6   7   1     6472.09     6352.33     78.90 o 
  -5   7   1    11723.05    11386.95    148.89 o 
  -4   7   1        3.64        7.29      2.86 o 
  -3   7   1    30501.58    31556.75    513.70 o 
  -2   7   1     5128.45     5354.01     63.34 o 
  -1   7   1     8135.93     7861.37     90.04 o 
   0   7   1    21406.42    20405.83    285.21 o 
   1   7   1     2290.51     2463.26     53.22 o 
   2   7   1    29275.97    30354.58    472.82 o 
   3   7   1     3391.26     3083.25     33.71 o 
   4   7   1     5243.95     5115.78     59.85 o 
   5   7   1    18081.20    17738.53    251.55 o 
   6   7   1     1427.73     1369.45     21.66 o 
   7   7   1    13811.69    13329.07    188.22 o 
   8   7   1     3276.47     3125.27     43.90 o 
   9   7   1     1020.89      978.31     21.14 o 
  10   7   1    10216.15     9945.70    151.19 o 
  11   7   1      617.35      576.98     18.79 o 
  12   7   1     2980.88     2959.42     56.14 o 
  13   7   1     1708.89     1661.02     37.98 o 
  14   7   1      245.36      206.26     16.77 o 
 -14   8   1      499.55      533.43     22.92 o 
 -13   8   1       37.91       46.20     11.50 o 
 -12   8   1      182.88      193.85     14.12 o 
 -11   8   1     3086.25     3034.78     51.82 o 
 -10   8   1      937.83      955.29     23.37 o 
  -9   8   1     1467.33     1494.82     28.06 o 
  -8   8   1      862.85      852.45     17.90 o 
  -7   8   1       18.73       19.99      4.79 o 
  -6   8   1     3668.09     3558.03     57.13 o 
  -5   8   1      186.87      220.98      6.86 o 
  -4   8   1     1444.05     1252.09     17.11 o 
  -3   8   1     1246.42     1152.37     16.49 o 
  -2   8   1     1282.49     1182.75     19.26 o 
  -1   8   1    17734.41    17173.62    233.18 o 
   0   8   1     1699.61     1552.96     18.91 o 
   1   8   1      752.14      700.24     12.49 o 
   2   8   1     4095.00     3839.24     54.16 o 
   3   8   1      192.83      253.14      8.11 o 
   4   8   1     2048.67     1916.57     24.29 o 
   5   8   1       21.49       24.21      4.56 o 
   6   8   1       90.60       98.72      6.59 o 
   7   8   1     4999.57     4719.60     63.33 o 
   8   8   1     2808.26     2669.00     41.88 o 
   9   8   1     3369.87     3208.35     50.52 o 
  10   8   1       52.53       51.23      9.22 o 
  11   8   1        0.44       -3.84      6.39 o 
  12   8   1      540.91      548.69     21.31 o 
  13   8   1       30.47       38.44     11.57 o 
  14   8   1      141.70      113.74     15.17 o 
 -14   9   1       12.34       22.63      9.13 o 
 -13   9   1     1595.79     1615.41     36.87 o 
 -12   9   1      301.81      298.66     15.40 o 
 -11   9   1     2360.16     2371.81     46.15 o 
 -10   9   1      982.20      910.47     23.34 o 
  -9   9   1        1.05        3.21      4.51 o 
  -8   9   1     2759.96     2664.32     44.56 o 
  -7   9   1      661.85      635.03     13.88 o 
  -6   9   1      534.31      509.62     11.16 o 
  -5   9   1     3305.33     3134.83     47.51 o 
  -4   9   1       93.64      106.95      5.86 o 
  -3   9   1    15204.32    14285.80    194.48 o 
  -2   9   1      371.02      348.94      9.45 o 
  -1   9   1     1097.88     1053.92     15.39 o 
   0   9   1    13915.57    13141.46    174.37 o 
   1   9   1      137.60      143.04      6.18 o 
   2   9   1     3273.02     2849.48     56.55 o 
   3   9   1     2000.67     1928.97     25.87 o 
   4   9   1     2066.59     1927.61     27.61 o 
   5   9   1     5157.16     4820.85     66.79 o 
   6   9   1       30.88       40.71      5.77 o 
   7   9   1     4640.07     4309.71     66.78 o 
   8   9   1     1310.40     1230.61     25.60 o 
   9   9   1      289.34      271.58     12.80 o 
  10   9   1     5709.17     5369.74     87.54 o 
  11   9   1        1.81       10.44      7.34 o 
  12   9   1     1210.22     1203.89     32.77 o 
  13   9   1      126.32      121.52     14.42 o 
 -13  10   1      212.88      230.79     15.94 o 
 -12  10   1       45.06       41.33      9.75 o 
 -11  10   1     1466.47     1413.02     32.09 o 
 -10  10   1     2509.46     2454.38     48.67 o 
  -9  10   1      599.43      594.57     16.74 o 
  -8  10   1       10.89       16.75      5.94 o 
  -7  10   1      105.22      115.56      8.83 o 
  -6  10   1       15.74       15.62      4.70 o 
  -5  10   1      303.42      282.57      9.23 o 
  -4  10   1      240.30      232.49      7.57 o 
  -3  10   1      823.48      836.92     18.24 o 
  -2  10   1     8564.23     8588.31    144.32 o 
  -1  10   1    13926.21    13368.71    182.24 o 
   0  10   1     5559.77     5272.38     64.21 o 
   1  10   1      313.45      318.36     10.32 o 
   2  10   1        4.05        6.58      3.52 o 
   3  10   1        8.59       19.29      4.24 o 
   4  10   1      128.87      129.40      6.81 o 
   5  10   1      113.39      132.00      8.01 o 
   6  10   1       86.84       88.82      8.10 o 
   7  10   1     2884.53     2713.79     58.93 o 
   8  10   1     5488.64     5090.17    100.65 o 
   9  10   1     2955.84     2768.60     46.73 o 
  10  10   1       63.88       57.32      9.81 o 
  11  10   1       77.24       73.89     10.21 o 
  12  10   1       43.00       31.11      9.18 o 
  13  10   1       37.43       39.25     10.20 o 
 -13  11   1        0.86        4.25      6.89 o 
 -12  11   1     1732.80     1650.72     41.54 o 
 -11  11   1       41.35       43.36      9.03 o 
 -10  11   1      160.09      151.90     14.22 o 
  -9  11   1     1634.30     1553.32     34.35 o 
  -8  11   1      143.27      110.02      8.41 o 
  -7  11   1      241.94      253.44     10.64 o 
  -6  11   1     1790.51     1682.72     38.57 o 
  -5  11   1      115.61      107.04      6.48 o 
  -4  11   1     3950.35     3879.56     73.79 o 
  -3  11   1      759.53      719.94     13.08 o 
  -2  11   1    10102.87    10071.33    148.28 o 
  -1  11   1     1374.84     1382.00     21.14 o 
   0  11   1     1115.94     1097.28     17.46 o 
   1  11   1     8027.68     8158.45    144.93 o 
   2  11   1      204.69      227.26      7.99 o 
   3  11   1     1355.38     1325.54     36.36 o 
   4  11   1     1339.76     1251.86     27.08 o 
   5  11   1      419.37      390.02     10.72 o 
   6  11   1     3828.96     3681.06     88.21 o 
   7  11   1       24.55       27.48      6.30 o 
   8  11   1       96.76      109.92     10.12 o 
   9  11   1     3110.26     2955.46     68.28 o 
  10  11   1       55.39       58.95      9.04 o 
  11  11   1     1105.47     1034.98     25.93 o 
  12  11   1      187.93      192.31     17.52 o 
 -12  12   1      193.60      208.98     15.45 o 
 -11  12   1        1.05        5.81      6.43 o 
 -10  12   1     1279.59     1231.88     34.89 o 
  -9  12   1       92.91       59.87      9.65 o 
  -8  12   1       94.05      107.30      8.01 o 
  -7  12   1      850.99      855.53     27.00 o 
  -6  12   1        3.42        2.81      3.90 o 
  -5  12   1     1620.80     1549.82     40.36 o 
  -4  12   1        7.28        7.99      4.06 o 
  -3  12   1        6.55        9.54      3.81 o 
  -2  12   1     4245.37     4351.90     65.00 o 
  -1  12   1     3357.20     3425.84     50.00 o 
   0  12   1     3427.43     3507.68     54.74 o 
   1  12   1      457.76      478.64     12.12 o 
   2  12   1        7.94        8.18      3.95 o 
   3  12   1      711.25      712.26     23.85 o 
   4  12   1      101.87      109.24      6.72 o 
   5  12   1      675.64      636.18     16.83 o 
   6  12   1      279.09      237.92     10.62 o 
   7  12   1      422.04      415.25     13.62 o 
   8  12   1     2501.04     2226.68     61.38 o 
   9  12   1      275.17      273.09     14.91 o 
  10  12   1       31.04       21.06      7.01 o 
  11  12   1       82.09       43.26     10.56 o 
  12  12   1        3.89        0.49      5.82 o 
 -11  13   1       44.40       17.85      7.51 o 
 -10  13   1      220.35      196.76     18.34 o 
  -9  13   1     1739.95     1613.03     43.63 o 
  -8  13   1        0.22        5.36      4.61 o 
  -7  13   1     2239.33     2050.85     62.02 o 
  -6  13   1      905.57      856.78     31.15 o 
  -5  13   1      370.88      359.94     17.50 o 
  -4  13   1     4063.15     4012.00    109.85 o 
  -3  13   1        3.80        1.45      3.29 o 
  -2  13   1     1820.17     1847.31     32.12 o 
  -1  13   1     1858.98     1949.76     27.82 o 
   0  13   1     1650.62     1651.53     24.54 o 
   1  13   1     4437.28     4574.42     63.15 o 
   2  13   1       21.30       26.33      5.05 o 
   3  13   1     2038.46     2033.72     43.45 o 
   4  13   1     2175.67     2159.07     91.53 o 
   5  13   1        8.65       17.81      5.38 o 
   6  13   1     6180.62     5493.29    169.51 o 
   7  13   1       97.77       97.32      8.55 o 
   8  13   1      445.25      452.06     16.88 o 
   9  13   1     1447.57     1362.39     40.28 o 
  10  13   1      150.61      125.20     22.14 o 
  11  13   1     1371.74     1277.44     39.51 o 
 -11  14   1        0.79        1.92      5.20 o 
 -10  14   1      132.21      144.42     16.03 o 
  -9  14   1       54.46       47.93      8.78 o 
  -8  14   1       50.57       44.82      7.09 o 
  -7  14   1      843.47      776.39     30.96 o 
  -6  14   1      806.59      745.49     31.12 o 
  -5  14   1      926.83      925.79     33.46 o 
  -4  14   1       48.92       45.74      6.60 o 
  -3  14   1        0.03        6.52      4.92 o 
  -2  14   1      416.41      448.01     12.26 o 
  -1  14   1      204.21      242.56      9.55 o 
   0  14   1        8.16       10.62      4.29 o 
   1  14   1       98.55      105.55      7.50 o 
   2  14   1      154.20      171.74      9.69 o 
   3  14   1     1447.24     1454.16     43.61 o 
   4  14   1      709.24      725.42     23.25 o 
   5  14   1      630.98      632.91     29.46 o 
   6  14   1       52.56       34.29      6.45 o 
   7  14   1       41.75       32.29      6.58 o 
   8  14   1      240.50      226.49     12.53 o 
   9  14   1       19.54       25.04      7.43 o 
  10  14   1       29.46       14.10      7.44 o 
 -10  15   1        9.12       11.31      7.46 o 
  -9  15   1      147.15      122.67     12.33 o 
  -8  15   1      286.58      280.44     13.75 o 
  -7  15   1      409.90      365.24     17.91 o 
  -6  15   1      293.88      298.06     15.17 o 
  -5  15   1       40.34       57.65      7.12 o 
  -4  15   1      282.37      274.11      9.98 o 
  -3  15   1       25.84       46.36      7.22 o 
  -2  15   1      116.89      114.48      7.85 o 
  -1  15   1      139.79      160.21      8.77 o 
   0  15   1      304.02      357.49     12.50 o 
   1  15   1      953.46      970.15     19.53 o 
   2  15   1      531.45      618.63     16.50 o 
   3  15   1       46.64       48.25      6.16 o 
   4  15   1      280.92      269.16     10.76 o 
   5  15   1      859.00      878.60     32.80 o 
   6  15   1      323.93      305.48     16.17 o 
   7  15   1       44.77       45.22      7.34 o 
   8  15   1        1.65        1.52      4.60 o 
   9  15   1       10.04       15.25      7.20 o 
  10  15   1        3.41       -3.15      5.64 o 
  -9  16   1       46.98       44.71      9.35 o 
  -8  16   1        2.69        7.14      6.35 o 
  -7  16   1       48.70       46.05      9.12 o 
  -6  16   1      635.64      701.28     26.94 o 
  -5  16   1      213.08      220.90     13.11 o 
  -4  16   1      166.40      187.30      9.28 o 
  -3  16   1       55.53       78.84      7.72 o 
  -2  16   1        0.21       -2.57      3.49 o 
  -1  16   1        4.43        9.24      4.72 o 
   0  16   1       98.28      115.04      7.52 o 
   1  16   1       39.54       51.35      7.04 o 
   2  16   1      223.60      263.98     11.35 o 
   3  16   1     1014.51     1074.63     21.91 o 
   4  16   1      735.40      770.31     30.96 o 
   5  16   1        3.20        7.72      5.90 o 
   6  16   1       45.44       37.52      8.11 o 
   7  16   1       17.77       15.26      6.25 o 
   8  16   1       65.15       63.66      9.48 o 
   9  16   1        0.48        0.00     16.00 o 
  -8  17   1      349.28      354.80     15.84 o 
  -7  17   1        8.15        9.54      6.08 o 
  -6  17   1      519.60      563.79     19.10 o 
  -5  17   1      346.45      365.45     14.82 o 
  -4  17   1       57.42       63.03      7.75 o 
  -3  17   1       78.64      104.04      8.08 o 
  -2  17   1      647.50      743.50     18.17 o 
  -1  17   1      252.53      295.90     11.00 o 
   0  17   1      309.59      367.68     13.30 o 
   1  17   1       23.36       39.24      7.22 o 
   2  17   1      969.51     1070.37     24.39 o 
   3  17   1       95.49      106.61     11.14 o 
   4  17   1       73.78       77.63      8.59 o 
   5  17   1      741.50      815.44     26.22 o 
   6  17   1      114.88      120.60     12.98 o 
   7  17   1      103.20      106.58     11.82 o 
  -6  18   1      249.28      280.02     13.33 o 
  -5  18   1        5.00        0.57      4.80 o 
  -4  18   1       43.95       33.41      7.19 o 
  -3  18   1        1.02       -3.71      5.08 o 
  -2  18   1       77.86       88.15      9.65 o 
  -1  18   1        5.83        5.53      5.41 o 
   0  18   1       25.09       24.30      7.03 o 
   1  18   1        4.86        6.94      5.46 o 
   2  18   1      116.61      115.84     10.24 o 
   3  18   1       72.50       66.64      9.06 o 
   4  18   1      264.50      283.05     13.27 o 
   5  18   1        1.20        3.84      5.61 o 
   6  18   1        3.73       12.50      6.73 o 
  -4  19   1       56.20       46.26     10.48 o 
  -3  19   1        4.33        4.08      5.07 o 
  -2  19   1      162.33      179.01     10.45 o 
  -1  19   1       25.20       20.48      6.69 o 
   0  19   1       15.17        7.93      6.05 o 
   1  19   1       38.97       33.86      7.64 o 
   2  19   1       37.90       32.50      7.47 o 
   3  19   1       60.82       53.63      7.52 o 
 -15   0   2      179.38      181.73     22.88 o 
 -14   0   2     1993.50     2129.63     66.94 o 
 -13   0   2     1390.23     1393.74     45.91 o 
 -12   0   2       12.48       11.38     10.89 o 
 -11   0   2     7879.33     8270.13    181.40 o 
 -10   0   2      831.51      815.42     29.25 o 
  -9   0   2     1234.21     1292.52     38.12 o 
  -8   0   2     7053.30     7109.51    135.85 o 
  -7   0   2     8198.88     9046.91    167.28 o 
  -6   0   2    12329.67    12731.18    235.52 o 
  -5   0   2     4996.96     5355.56     87.68 o 
  -4   0   2     4119.65     4538.54     69.62 o 
  -3   0   2    51156.57    54995.71   1388.45 o 
  -2   0   2    21998.79    24283.95    478.96 o 
  -1   0   2   120241.25   106566.39   3274.91 o 
   0   0   2    21858.34    22746.01    449.05 o 
   1   0   2    13345.49    14518.51    247.11 o 
   2   0   2    11549.99    11693.41    195.28 o 
   3   0   2    12430.76    13830.57    244.70 o 
   4   0   2    15528.49    15912.95    303.48 o 
   5   0   2    22036.12    23905.58    498.96 o 
   6   0   2       14.25       41.74      9.16 o 
   7   0   2    45728.24    50087.31   1316.81 o 
   8   0   2      430.86      419.62     17.75 o 
   9   0   2     6079.98     6211.00    128.79 o 
  10   0   2     6870.34     6683.56    134.47 o 
  11   0   2     5047.83     4716.45    112.79 o 
  12   0   2     3835.80     3942.27     96.70 o 
  13   0   2      759.03      769.60     37.76 o 
  14   0   2     1501.26     1444.56     58.75 o 
  15   0   2     3289.24     3256.93    102.46 o 
 -15   1   2       59.79       48.76     12.03 o 
 -14   1   2     1926.79     1989.14     47.27 o 
 -13   1   2      135.74      160.33     15.13 o 
 -12   1   2     2876.02     2923.85     53.25 o 
 -11   1   2     2736.41     2725.17     47.77 o 
 -10   1   2       79.41       78.87      8.52 o 
  -9   1   2     2554.64     2512.07     36.61 o 
  -8   1   2     2943.19     2892.82     40.48 o 
  -7   1   2     1496.89     1514.66     23.81 o 
  -6   1   2    10350.16    10547.28    133.72 o 
  -5   1   2       38.37       25.60      3.69 o 
  -4   1   2    35567.02    38501.39    625.37 o 
  -3   1   2     2399.05     2585.46     27.92 o 
  -2   1   2     1260.81     1195.22     12.68 o 
  -1   1   2    59293.13    57042.92   1009.65 o 
   0   1   2      609.78      594.90     10.09 o 
   1   1   2     4745.10     4580.54     46.60 o 
   2   1   2     4968.63     5268.36     57.00 o 
   3   1   2     2445.95     2643.16     28.17 o 
   4   1   2    13418.09    13950.50    179.47 o 
   5   1   2       30.88        9.67      3.50 o 
   6   1   2    10395.05    10570.11    140.72 o 
   7   1   2     4740.28     4856.76     66.90 o 
   8   1   2      402.06      382.71     13.14 o 
   9   1   2     9710.13     9858.26    143.50 o 
  10   1   2        1.35        5.88      6.19 o 
  11   1   2     1652.36     1780.45     35.62 o 
  12   1   2      553.14      560.75     21.47 o 
  13   1   2      242.62      241.64     17.26 o 
  14   1   2     1806.16     1950.75     47.36 o 
  15   1   2       11.49       27.41     13.79 o 
 -15   2   2       48.22       53.40     12.84 o 
 -14   2   2      330.02      357.56     19.97 o 
 -13   2   2      226.36      262.59     16.13 o 
 -12   2   2      558.45      571.67     19.61 o 
 -11   2   2     3828.09     3897.70     67.11 o 
 -10   2   2        8.83       17.14      6.33 o 
  -9   2   2        0.28        9.63      4.87 o 
  -8   2   2     3588.30     3640.76     47.90 o 
  -7   2   2      292.57      281.81      8.71 o 
  -6   2   2     2969.13     2879.07     34.96 o 
  -5   2   2        2.19        3.79      2.71 o 
  -4   2   2      129.30      128.30      5.24 o 
  -3   2   2    26045.10    28655.60    421.57 o 
  -2   2   2       34.30       57.22      2.71 o 
  -1   2   2     1169.92     1042.41     13.43 o 
   0   2   2      215.29      236.24      3.58 o 
   1   2   2     1056.41     1129.38     12.01 o 
   2   2   2     5469.33     5446.34     58.93 o 
   3   2   2       39.18       31.65      3.65 o 
   4   2   2     7508.24     7954.38     93.63 o 
   5   2   2     2398.88     2276.82     28.05 o 
   6   2   2     4408.44     4613.30     56.63 o 
   7   2   2    17403.98    18006.70    263.66 o 
   8   2   2      926.18      929.53     20.50 o 
   9   2   2      597.38      614.80     17.51 o 
  10   2   2     1116.83     1076.90     24.35 o 
  11   2   2       15.08       19.86      7.57 o 
  12   2   2     1486.10     1489.83     35.59 o 
  13   2   2       10.62       11.38      8.01 o 
  14   2   2       38.46       50.04     11.95 o 
  15   2   2      955.27     1008.30     35.98 o 
 -15   3   2      300.93      294.98     20.89 o 
 -14   3   2      182.91      191.73     17.45 o 
 -13   3   2      684.47      731.72     23.55 o 
 -12   3   2        5.82       11.58      6.78 o 
 -11   3   2      151.34      159.37     11.49 o 
 -10   3   2     1095.06     1059.39     21.84 o 
  -9   3   2      429.28      460.85     15.94 o 
  -8   3   2     3213.01     3204.73     46.06 o 
  -7   3   2      105.68      100.04      7.56 o 
  -6   3   2      165.42      144.35      7.17 o 
  -5   3   2     7157.28     6967.34     82.00 o 
  -4   3   2     1983.12     2010.26     22.44 o 
  -3   3   2     6393.28     6664.90     71.12 o 
  -2   3   2       75.16       71.72      2.83 o 
  -1   3   2      796.81      760.83      8.81 o 
   0   3   2    16996.76    16748.67    581.42 o 
   1   3   2       76.71       95.71      2.71 o 
   2   3   2      132.26      129.33      3.96 o 
   3   3   2     2033.76     2026.80     22.86 o 
   4   3   2     4764.34     4973.48     56.81 o 
   5   3   2    12728.56    13441.64    177.68 o 
   6   3   2      128.50      140.84      6.70 o 
   7   3   2      230.99      242.45      9.77 o 
   8   3   2     1499.17     1468.37     25.23 o 
   9   3   2      473.28      488.86     15.60 o 
  10   3   2     1723.06     1701.71     33.32 o 
  11   3   2      111.03       86.24     10.75 o 
  12   3   2       11.06       19.25      7.95 o 
  13   3   2      887.38      848.00     27.35 o 
  14   3   2      153.63      135.64     15.86 o 
  15   3   2      436.36      493.36     24.86 o 
 -15   4   2      638.89      707.35     28.64 o 
 -14   4   2      767.42      779.48     29.38 o 
 -13   4   2      213.82      221.11     16.95 o 
 -12   4   2      972.07     1008.94     27.16 o 
 -11   4   2      315.91      320.76     15.69 o 
 -10   4   2     2495.56     2503.32     42.09 o 
  -9   4   2     3326.53     3355.62     50.11 o 
  -8   4   2       30.64       36.88      5.96 o 
  -7   4   2    12693.34    12994.61    198.61 o 
  -6   4   2       60.12       73.85      5.49 o 
  -5   4   2     4980.43     4959.07     59.84 o 
  -4   4   2    11488.43    12090.88    148.45 o 
  -3   4   2     2588.10     2859.90     33.26 o 
  -2   4   2    10428.94    10341.96    183.52 o 
  -1   4   2     6819.38     6618.06    139.76 o 
   0   4   2     7406.47     7021.08    169.69 o 
   1   4   2    22570.17    23963.78    344.79 o 
   2   4   2     1437.63     1617.14     17.00 o 
   3   4   2    27478.36    29990.36    455.51 o 
   4   4   2     4821.14     5131.25     59.13 o 
   5   4   2     5681.34     5823.77     68.52 o 
   6   4   2    10118.70    10091.78    131.16 o 
   7   4   2     1454.62     1476.59     23.74 o 
   8   4   2     3387.03     3377.82     47.46 o 
   9   4   2     4502.43     4519.02     68.28 o 
  10   4   2     1099.20     1082.04     24.93 o 
  11   4   2     6996.49     6906.03    112.06 o 
  12   4   2      125.71      118.11     12.99 o 
  13   4   2     2031.08     2051.45     45.75 o 
  14   4   2     1071.80     1020.84     36.40 o 
 -15   5   2      535.19      585.98     27.14 o 
 -14   5   2      196.47      221.69     17.77 o 
 -13   5   2      954.34     1009.57     29.82 o 
 -12   5   2     2027.35     2082.02     46.69 o 
 -11   5   2     1162.86     1161.87     26.09 o 
 -10   5   2     2312.84     2275.70     39.34 o 
  -9   5   2        8.64       12.28      6.77 o 
  -8   5   2     7982.89     7923.74    111.51 o 
  -7   5   2     1820.85     1764.54     27.31 o 
  -6   5   2     2544.45     2639.57     33.79 o 
  -5   5   2    15085.29    15868.69    235.26 o 
  -4   5   2     1031.02      893.41     11.54 o 
  -3   5   2     2041.93     1921.91     22.97 o 
  -2   5   2     7534.87     7491.63    134.08 o 
  -1   5   2     5749.83     5591.40     93.77 o 
   0   5   2    19482.65    18889.68    367.87 o 
   1   5   2     1331.57     1403.85     15.55 o 
   2   5   2    14561.99    15794.76    204.01 o 
   3   5   2    11852.22    12239.45    153.14 o 
   4   5   2       70.65       48.43      3.86 o 
   5   5   2    10552.20    10875.91    139.66 o 
   6   5   2     1936.85     1905.53     29.34 o 
   7   5   2     2388.43     2375.17     35.08 o 
   8   5   2     1386.53     1377.74     24.20 o 
   9   5   2      741.77      736.43     18.71 o 
  10   5   2     4130.02     4144.87     65.59 o 
  11   5   2      925.82      984.44     28.70 o 
  12   5   2       67.07       86.61     12.76 o 
  13   5   2     2644.43     2645.60     56.50 o 
  14   5   2       55.88       70.18     13.76 o 
 -15   6   2      296.73      321.07     22.87 o 
 -14   6   2      626.93      664.52     25.93 o 
 -13   6   2       81.56       83.21     12.01 o 
 -12   6   2     1018.15     1078.79     28.24 o 
 -11   6   2      886.88      930.72     22.32 o 
 -10   6   2     1336.90     1338.28     28.03 o 
  -9   6   2      436.12      445.36     14.32 o 
  -8   6   2      597.73      625.30     16.31 o 
  -7   6   2    10909.33    11051.30    151.64 o 
  -6   6   2      132.83      142.38      6.80 o 
  -5   6   2     3317.14     3383.49     46.34 o 
  -4   6   2     3596.64     3452.97     45.49 o 
  -3   6   2     5262.51     5333.31     71.81 o 
  -2   6   2     6378.27     6474.15    108.83 o 
  -1   6   2     3143.49     3117.35     44.87 o 
   0   6   2     3813.11     3644.40     68.56 o 
   1   6   2    20663.68    20828.01    365.71 o 
   2   6   2     1084.15     1115.64     13.81 o 
   3   6   2    18887.32    19124.62    265.59 o 
   4   6   2     3013.61     2898.30     33.55 o 
   5   6   2     4070.64     3995.11     49.47 o 
   6   6   2     2791.38     2677.42     34.52 o 
   7   6   2     5927.36     5807.26     75.83 o 
   8   6   2     2053.21     1931.16     31.83 o 
   9   6   2     1429.48     1362.28     25.99 o 
  10   6   2      707.45      686.30     19.99 o 
  11   6   2     6750.02     6599.39    107.72 o 
  12   6   2       34.33       40.87      9.90 o 
  13   6   2     1238.33     1194.81     38.06 o 
  14   6   2      822.16      765.40     28.00 o 
 -14   7   2       37.36       43.49     10.93 o 
 -13   7   2       13.76        7.92      7.58 o 
 -12   7   2      112.22      127.74     11.58 o 
 -11   7   2       10.37       10.38      6.03 o 
 -10   7   2     1809.43     1896.69     33.88 o 
  -9   7   2      867.60      831.96     19.69 o 
  -8   7   2     3021.61     2983.88     51.26 o 
  -7   7   2       15.53       17.68      5.19 o 
  -6   7   2        6.39        7.62      3.43 o 
  -5   7   2      102.84       98.72      5.26 o 
  -4   7   2     3431.86     3604.02     54.43 o 
  -3   7   2      213.79      245.46      7.18 o 
  -2   7   2      691.22      676.79      8.99 o 
  -1   7   2        0.16        3.87      1.22 o 
   0   7   2     6285.79     5946.11     78.06 o 
   1   7   2      675.03      625.18     15.29 o 
   2   7   2      666.96      612.14      8.61 o 
   3   7   2     1972.07     1870.00     22.04 o 
   4   7   2      320.68      315.25      8.06 o 
   5   7   2      184.83      195.50      7.42 o 
   6   7   2      286.40      270.82      8.85 o 
   7   7   2     1646.82     1599.07     25.02 o 
   8   7   2      424.57      386.98     13.04 o 
   9   7   2      534.03      505.88     17.25 o 
  10   7   2      567.71      533.02     17.15 o 
  11   7   2      169.45      197.27     13.80 o 
  12   7   2      112.88      109.57     11.75 o 
  13   7   2      666.47      649.97     24.42 o 
  14   7   2       71.13       87.04     16.26 o 
 -14   8   2        8.57        9.47      8.58 o 
 -13   8   2      176.31      184.22     13.99 o 
 -12   8   2        4.18        6.89      7.03 o 
 -11   8   2      332.05      333.17     14.91 o 
 -10   8   2       18.08       17.24      6.82 o 
  -9   8   2      643.78      623.41     16.30 o 
  -8   8   2      335.86      304.18     11.89 o 
  -7   8   2      171.14      181.70      7.84 o 
  -6   8   2      911.63      907.58     15.83 o 
  -5   8   2      311.90      296.48      7.79 o 
  -4   8   2      465.14      474.78      9.03 o 
  -3   8   2      174.00      187.06      4.90 o 
  -2   8   2      867.68      851.62      9.49 o 
  -1   8   2      777.67      743.33     11.83 o 
   0   8   2      497.89      541.85      9.14 o 
   1   8   2        1.41        6.12      2.15 o 
   2   8   2     2930.47     2710.52     34.27 o 
   3   8   2      109.42      100.13      4.86 o 
   4   8   2      956.22      975.50     15.53 o 
   5   8   2      501.85      494.13     10.77 o 
   6   8   2     2269.11     2178.50     36.39 o 
   7   8   2      106.58      109.68      7.77 o 
   8   8   2      292.57      292.01     11.53 o 
   9   8   2      892.58      880.66     20.63 o 
  10   8   2     1218.48     1153.09     26.24 o 
  11   8   2      107.75      116.32     11.51 o 
  12   8   2      688.64      674.64     24.24 o 
  13   8   2       84.81       66.53     11.09 o 
 -14   9   2      103.40      106.17     21.06 o 
 -13   9   2      359.93      390.47     19.80 o 
 -12   9   2       81.17       63.77     10.10 o 
 -11   9   2      929.95      925.08     24.90 o 
 -10   9   2      404.43      416.70     15.99 o 
  -9   9   2      706.21      707.31     18.01 o 
  -8   9   2      175.23      174.86      8.65 o 
  -7   9   2     1381.19     1377.46     27.15 o 
  -6   9   2     1253.39     1205.72     20.25 o 
  -5   9   2     1332.90     1264.19     21.25 o 
  -4   9   2      421.04      432.88      8.57 o 
  -3   9   2     2337.11     2310.89     29.35 o 
  -2   9   2      824.78      830.11     12.50 o 
  -1   9   2     2215.30     2109.93     39.86 o 
   0   9   2      507.75      439.65     11.19 o 
   1   9   2     5218.03     5324.46     75.99 o 
   2   9   2      718.85      726.55     12.94 o 
   3   9   2      187.51      160.81      6.48 o 
   4   9   2      993.91      960.29     14.96 o 
   5   9   2     1767.00     1579.72     24.94 o 
   6   9   2      451.97      437.43     11.80 o 
   7   9   2     1781.21     1689.21     26.74 o 
   8   9   2      416.98      415.63     13.83 o 
   9   9   2      196.44      199.63     11.17 o 
  10   9   2      156.50      146.26     12.15 o 
  11   9   2      206.29      197.63     14.34 o 
  12   9   2      602.19      585.11     22.37 o 
  13   9   2      138.75      108.29     13.96 o 
 -13  10   2      326.13      305.50     19.41 o 
 -12  10   2      646.13      619.84     20.90 o 
 -11  10   2       43.24       31.26      7.67 o 
 -10  10   2      698.17      692.98     19.78 o 
  -9  10   2     1065.55     1048.74     23.06 o 
  -8  10   2      690.04      667.62     17.51 o 
  -7  10   2     1815.36     1710.90     28.98 o 
  -6  10   2     1715.84     1543.16     32.30 o 
  -5  10   2     1450.49     1343.75     24.24 o 
  -4  10   2     2087.78     1942.70     45.54 o 
  -3  10   2     1831.46     1905.84     38.89 o 
  -2  10   2     1016.65      966.82     13.32 o 
  -1  10   2     5367.38     5205.04    110.74 o 
   0  10   2     3723.40     3476.94     87.05 o 
   1  10   2     2205.96     2197.50     40.99 o 
   2  10   2     2433.66     2507.09     67.49 o 
   3  10   2     3377.83     3282.70     66.78 o 
   4  10   2     1991.40     1894.76     34.14 o 
   5  10   2     2634.09     2476.81     51.48 o 
   6  10   2     3357.66     3128.64     62.27 o 
   7  10   2      629.70      594.05     17.91 o 
   8  10   2     2041.57     1919.17     32.68 o 
   9  10   2     1633.75     1616.75     40.18 o 
  10  10   2     1487.64     1425.69     33.22 o 
  11  10   2      954.77      969.26     28.40 o 
  12  10   2      588.95      549.57     22.52 o 
 -13  11   2      119.32      126.35     14.52 o 
 -12  11   2      603.55      607.05     23.78 o 
 -11  11   2        0.60        2.78      4.79 o 
 -10  11   2      243.56      289.69     13.75 o 
  -9  11   2      149.81      162.84     14.77 o 
  -8  11   2     1581.63     1524.44     32.86 o 
  -7  11   2      103.65      125.35      8.50 o 
  -6  11   2      474.77      477.26     12.10 o 
  -5  11   2      376.80      378.21     14.36 o 
  -4  11   2      795.34      811.04     20.52 o 
  -3  11   2      938.46      952.19     18.92 o 
  -2  11   2     1232.99     1224.88     17.48 o 
  -1  11   2        4.73        6.20      2.89 o 
   0  11   2     2790.67     2613.30     59.29 o 
   1  11   2      411.88      423.96      8.42 o 
   2  11   2      602.18      580.91     17.21 o 
   3  11   2     1230.91     1165.87     25.62 o 
   4  11   2       94.38       89.49      7.27 o 
   5  11   2      739.95      676.25     24.26 o 
   6  11   2     1135.12     1020.55     29.81 o 
   7  11   2      395.87      363.10     12.99 o 
   8  11   2       48.28       41.26      7.23 o 
   9  11   2      250.46      247.27     16.26 o 
  10  11   2      668.94      615.75     18.98 o 
  11  11   2      154.02      158.03     13.17 o 
  12  11   2       30.52       29.05      9.17 o 
 -12  12   2       37.51       41.19      8.68 o 
 -11  12   2       11.40        9.15      6.48 o 
 -10  12   2      278.28      279.91     15.96 o 
  -9  12   2       86.55       81.88      8.64 o 
  -8  12   2        2.61        6.46      4.46 o 
  -7  12   2      338.34      346.39     10.83 o 
  -6  12   2       50.52       57.56      6.34 o 
  -5  12   2      113.21      109.01      6.17 o 
  -4  12   2      226.58      227.80     11.57 o 
  -3  12   2      302.79      292.43      8.04 o 
  -2  12   2      418.28      386.84      9.94 o 
  -1  12   2      127.65      130.03      4.92 o 
   0  12   2      238.67      226.28      9.70 o 
   1  12   2      930.51      897.59     18.69 o 
   2  12   2      936.75      975.41     31.90 o 
   3  12   2     1882.36     1942.07     74.01 o 
   4  12   2       54.34       39.21      4.91 o 
   5  12   2      222.03      203.56     11.75 o 
   6  12   2       54.88       40.68      8.12 o 
   7  12   2      131.77      124.36      9.09 o 
   8  12   2      335.39      310.18     12.63 o 
   9  12   2       70.54       68.33      9.27 o 
  10  12   2       59.17       61.73      9.76 o 
  11  12   2      348.66      326.62     15.91 o 
 -11  13   2      198.81      177.30     16.05 o 
 -10  13   2       49.02       35.36      8.96 o 
  -9  13   2      631.32      615.43     21.29 o 
  -8  13   2      328.40      310.42     11.26 o 
  -7  13   2      192.55      205.91      9.22 o 
  -6  13   2      445.02      385.74     14.07 o 
  -5  13   2        0.62        5.28      3.20 o 
  -4  13   2       34.62       31.68      3.93 o 
  -3  13   2      252.71      259.72      7.41 o 
  -2  13   2        6.62        8.79      2.91 o 
  -1  13   2     1117.19     1119.53     21.47 o 
   0  13   2      529.98      484.72     17.51 o 
   1  13   2     1509.22     1515.78     45.90 o 
   2  13   2       55.66       46.61      5.05 o 
   3  13   2      179.47      174.93      9.96 o 
   4  13   2      543.75      556.85     20.00 o 
   5  13   2       74.81       52.23      7.99 o 
   6  13   2        7.22       12.95      5.66 o 
   7  13   2        0.72        3.48      4.86 o 
   8  13   2       36.77       38.21      8.02 o 
   9  13   2      193.20      180.43     13.22 o 
  10  13   2      124.29      111.90     11.51 o 
  11  13   2        0.30       -5.86      6.52 o 
 -10  14   2        4.72       11.58      6.03 o 
  -9  14   2      357.47      329.16     15.38 o 
  -8  14   2      683.99      622.72     32.60 o 
  -7  14   2      237.98      231.38     15.95 o 
  -6  14   2     1486.95     1432.40     47.69 o 
  -5  14   2       90.59       90.37      7.12 o 
  -4  14   2       73.18       81.29      5.33 o 
  -3  14   2      500.22      545.10     23.73 o 
  -2  14   2      962.01      943.44     26.21 o 
  -1  14   2      598.27      658.45     39.44 o 
   0  14   2      252.13      280.08      7.65 o 
   1  14   2       92.66       80.03      8.07 o 
   2  14   2     4525.73     4607.04    151.04 o 
   3  14   2      179.38      178.88     10.88 o 
   4  14   2     1421.05     1476.55     58.58 o 
   5  14   2      481.75      505.74     26.41 o 
   6  14   2      275.04      274.69     13.83 o 
   7  14   2      172.32      185.89     10.45 o 
   8  14   2      216.78      203.78     13.79 o 
   9  14   2      386.20      370.43     16.59 o 
  10  14   2      560.20      539.23     21.01 o 
 -10  15   2        7.34        2.96      6.20 o 
  -9  15   2     1061.73     1011.75     55.90 o 
  -8  15   2      177.85      133.42     27.64 o 
  -7  15   2      364.17      383.88     23.79 o 
  -6  15   2      718.95      829.50     24.09 o 
  -5  15   2        2.05        5.50      4.71 o 
  -4  15   2      334.27      348.45     14.94 o 
  -3  15   2      517.63      551.54     14.13 o 
  -2  15   2       74.37       96.44      6.83 o 
  -1  15   2      306.41      346.71     10.94 o 
   0  15   2       25.64       22.19      4.32 o 
   1  15   2     2236.39     2314.39     52.63 o 
   2  15   2       50.94       53.17      7.26 o 
   3  15   2        3.25       -2.21      4.96 o 
   4  15   2     1473.05     1570.51     55.82 o 
   5  15   2       33.22       21.14      6.35 o 
   6  15   2      523.31      420.53     23.70 o 
   7  15   2       55.84       42.50      7.24 o 
   8  15   2       33.17       36.03      9.07 o 
   9  15   2      582.25      525.74     19.45 o 
  -8  16   2      561.24      538.85     26.52 o 
  -7  16   2      116.63      113.01     10.59 o 
  -6  16   2      762.36      759.53     38.23 o 
  -5  16   2       65.72       53.20      7.00 o 
  -4  16   2        2.84       -1.72      2.79 o 
  -3  16   2      463.72      467.72     20.18 o 
  -2  16   2        6.06        2.94      5.27 o 
  -1  16   2      515.34      534.72     18.44 o 
   0  16   2      347.98      345.92     10.26 o 
   1  16   2       97.56       91.36      8.19 o 
   2  16   2     1882.09     1926.77     58.20 o 
   3  16   2       65.92       61.44      6.40 o 
   4  16   2      285.36      286.01     15.59 o 
   5  16   2      253.61      261.33     11.66 o 
   6  16   2       52.25       53.69      8.08 o 
   7  16   2      433.75      448.61     19.52 o 
   8  16   2        2.78        5.11      7.17 o 
  -7  17   2        3.70       13.32     11.81 o 
  -6  17   2      111.32      101.62     24.14 o 
  -5  17   2      334.09      356.39     18.72 o 
  -4  17   2      589.03      627.68     20.63 o 
  -3  17   2       89.14       74.13      9.55 o 
  -2  17   2       19.18       17.58      7.61 o 
  -1  17   2      315.22      323.45     10.92 o 
   0  17   2      452.09      487.18     23.12 o 
   1  17   2      598.27      610.47     15.83 o 
   2  17   2       16.38       17.76      4.87 o 
   3  17   2       18.22       17.31      5.92 o 
   4  17   2      323.89      315.89     12.05 o 
   5  17   2      210.01      212.81     11.98 o 
   6  17   2      144.26      141.94     11.17 o 
   7  17   2       92.50       87.02      9.86 o 
  -5  18   2       31.57       39.71     15.15 o 
  -4  18   2      109.26      108.32     20.98 o 
  -3  18   2      577.30      614.47     37.40 o 
  -2  18   2     1223.25     1442.80     48.53 o 
  -1  18   2      124.55      104.62     39.88 o 
   0  18   2       12.77        5.32     10.11 o 
   1  18   2       86.12       72.98     21.82 o 
   2  18   2       36.08       15.81      7.23 o 
   3  18   2       76.24       56.21     16.23 o 
   4  18   2       14.08       12.75      7.10 o 
   5  18   2        8.79        5.71      6.35 o 
  -3  19   2      224.05      318.40     24.30 o 
  -2  19   2       46.90       27.25     12.71 o 
  -1  19   2       55.02       35.12     16.26 o 
   0  19   2      305.80      400.04     38.21 o 
   1  19   2        5.38       14.03     13.81 o 
   2  19   2       17.10        7.55     10.89 o 
 -15   1   3       24.85       33.11     10.53 o 
 -14   1   3      226.26      225.78     18.36 o 
 -13   1   3       21.26       26.85      9.25 o 
 -12   1   3      194.09      212.64     14.28 o 
 -11   1   3        9.11       10.28      6.39 o 
 -10   1   3     1237.71     1224.47     23.54 o 
  -9   1   3      381.84      393.48     13.06 o 
  -8   1   3      400.00      413.69     12.25 o 
  -7   1   3      520.17      504.47     13.19 o 
  -6   1   3      593.84      584.39     12.44 o 
  -5   1   3        6.53       12.88      3.22 o 
  -4   1   3     2350.30     2350.17     28.07 o 
  -3   1   3     3242.40     3236.77     39.90 o 
  -2   1   3     9945.14     9804.45    158.66 o 
  -1   1   3      889.97      884.06     16.81 o 
   0   1   3     5987.59     5685.06     81.17 o 
   1   1   3      103.31      102.72      6.28 o 
   2   1   3      531.90      511.13      8.50 o 
   3   1   3     2505.38     2601.64     29.67 o 
   4   1   3     8626.56     9419.59    117.20 o 
   5   1   3      447.21      406.99     11.31 o 
   6   1   3      448.72      427.15     11.81 o 
   7   1   3      684.51      672.33     15.91 o 
   8   1   3     3485.99     3467.93     51.18 o 
   9   1   3      312.57      294.22     12.21 o 
  10   1   3      238.59      268.82     13.47 o 
  11   1   3     1481.21     1447.22     31.49 o 
  12   1   3      266.77      237.63     15.07 o 
  13   1   3      550.71      535.18     24.73 o 
  14   1   3      333.97      360.75     23.96 o 
 -15   2   3      626.20      660.97     25.88 o 
 -14   2   3      472.43      502.87     23.46 o 
 -13   2   3     1613.63     1685.29     40.21 o 
 -12   2   3     1292.57     1297.28     29.10 o 
 -11   2   3     2481.52     2487.29     42.86 o 
 -10   2   3      649.24      631.83     16.88 o 
  -9   2   3     2532.03     2560.69     41.32 o 
  -8   2   3     6266.13     6229.98     87.58 o 
  -7   2   3     3939.81     3982.26     50.20 o 
  -6   2   3     4525.30     4624.81     57.34 o 
  -5   2   3     5515.71     5336.04     63.53 o 
  -4   2   3     7337.10     7263.42     86.68 o 
  -3   2   3    15563.33    15557.88    210.69 o 
  -2   2   3     3303.52     2960.42     42.91 o 
  -1   2   3    10187.03     9746.41    160.44 o 
   0   2   3    19053.08    19093.37    257.02 o 
   1   2   3     1456.59     1454.13     16.68 o 
   2   2   3    15473.52    16024.14    209.00 o 
   3   2   3     7890.51     8153.13     96.55 o 
   4   2   3    10359.81    10771.26    136.57 o 
   5   2   3     3329.80     3244.54     41.26 o 
   6   2   3     8820.08     9023.39    118.09 o 
   7   2   3     5933.61     6032.52     79.90 o 
   8   2   3     2951.65     2975.03     44.16 o 
   9   2   3      929.88      960.44     21.29 o 
  10   2   3     7162.80     7381.88    113.45 o 
  11   2   3     1159.95     1129.71     29.80 o 
  12   2   3     2222.33     2327.77     49.04 o 
  13   2   3     1057.09     1100.92     34.02 o 
  14   2   3     1138.63     1245.48     37.94 o 
 -15   3   3      140.23      147.69     17.35 o 
 -14   3   3      314.34      315.45     19.54 o 
 -13   3   3       68.10       82.11     11.75 o 
 -12   3   3     1486.51     1542.43     34.71 o 
 -11   3   3       91.45       86.93      9.81 o 
 -10   3   3     2573.30     2540.06     39.85 o 
  -9   3   3      143.89      155.73      9.60 o 
  -8   3   3     3301.46     3398.04     49.50 o 
  -7   3   3     2912.24     2958.87     38.15 o 
  -6   3   3     2090.66     2102.15     31.24 o 
  -5   3   3       26.95       37.57      4.23 o 
  -4   3   3     5453.85     5640.80     64.32 o 
  -3   3   3      920.44      892.37     12.38 o 
  -2   3   3    13133.67    13065.58    263.17 o 
  -1   3   3      573.81      513.65      5.86 o 
   0   3   3    18421.09    18412.06    324.15 o 
   1   3   3     3253.29     3351.87     38.50 o 
   2   3   3      535.40      501.87      8.00 o 
   3   3   3     9003.48     9264.71    111.23 o 
   4   3   3     4959.23     5037.97     58.97 o 
   5   3   3     2055.14     2008.89     26.25 o 
   6   3   3     3234.03     3247.24     44.59 o 
   7   3   3     1508.35     1530.74     24.54 o 
   8   3   3     6420.39     6361.51     88.43 o 
   9   3   3      237.67      234.63     11.94 o 
  10   3   3     2557.72     2446.18     43.17 o 
  11   3   3     3802.09     3741.18     61.54 o 
  12   3   3      102.56      115.42     14.58 o 
  13   3   3      875.17      851.11     28.65 o 
  14   3   3      621.00      616.64     28.76 o 
 -15   4   3      508.80      543.81     24.67 o 
 -14   4   3       31.16       45.04     10.26 o 
 -13   4   3      357.77      400.00     17.47 o 
 -12   4   3        0.82        6.78      7.74 o 
 -11   4   3     3106.11     3278.23     59.84 o 
 -10   4   3      374.30      386.67     13.26 o 
  -9   4   3       87.05       89.98      8.72 o 
  -8   4   3     7217.66     7385.10    103.24 o 
  -7   4   3      477.29      489.63     14.79 o 
  -6   4   3      650.63      664.25     11.70 o 
  -5   4   3     3671.03     3779.70     46.48 o 
  -4   4   3     1727.67     1673.80     18.52 o 
  -3   4   3      516.43      428.25      8.56 o 
  -2   4   3     4871.72     5147.59    106.78 o 
  -1   4   3     3336.60     3251.57     62.00 o 
   0   4   3    11263.01    11108.43    202.25 o 
   1   4   3      772.81      666.38     10.76 o 
   2   4   3    13677.50    14215.84    180.48 o 
   3   4   3     1061.97     1023.00     14.47 o 
   4   4   3     2715.42     2772.02     31.95 o 
   5   4   3      442.80      441.57     10.59 o 
   6   4   3     1498.83     1509.02     24.44 o 
   7   4   3     8125.89     8311.50    115.99 o 
   8   4   3      993.51      996.70     22.56 o 
   9   4   3      435.91      425.72     15.40 o 
  10   4   3     6662.66     6717.89    105.50 o 
  11   4   3        2.48        2.42      5.99 o 
  12   4   3      747.48      765.64     24.73 o 
  13   4   3      615.55      664.83     25.43 o 
  14   4   3      375.27      387.47     25.38 o 
 -14   5   3        2.40        5.64      7.15 o 
 -13   5   3       49.28       40.80     10.02 o 
 -12   5   3       29.17       32.04      8.30 o 
 -11   5   3      123.24      127.82     10.10 o 
 -10   5   3      784.33      826.42     18.80 o 
  -9   5   3      889.27      888.14     21.04 o 
  -8   5   3      177.81      181.68      8.94 o 
  -7   5   3      285.31      305.88      8.79 o 
  -6   5   3      827.20      763.83     13.06 o 
  -5   5   3        2.56        5.28      2.59 o 
  -4   5   3       63.11       63.08      3.70 o 
  -3   5   3      292.44      311.77      8.11 o 
  -2   5   3      447.13      374.32     11.27 o 
  -1   5   3     9813.71     9192.84    168.30 o 
   0   5   3     6502.56     6215.61    106.18 o 
   1   5   3        9.05       21.96      1.78 o 
   2   5   3     1963.82     1980.16     21.48 o 
   3   5   3     1596.99     1519.94     18.48 o 
   4   5   3     1028.13     1024.83     15.40 o 
   5   5   3       18.36       21.49      4.44 o 
   6   5   3      105.13      111.28      6.62 o 
   7   5   3       75.64       90.80      8.21 o 
   8   5   3      199.50      208.32     10.00 o 
   9   5   3      955.69      981.00     23.59 o 
  10   5   3      104.58      109.17     11.12 o 
  11   5   3      342.32      368.16     21.84 o 
  12   5   3      567.70      564.99     21.96 o 
  13   5   3      158.92      142.03     14.14 o 
  14   5   3      236.01      271.41     22.69 o 
 -14   6   3      656.18      654.82     25.73 o 
 -13   6   3       80.05       75.96     11.82 o 
 -12   6   3      258.51      280.98     13.85 o 
 -11   6   3      221.46      207.93     11.95 o 
 -10   6   3      439.63      451.31     15.92 o 
  -9   6   3     2953.89     3012.13     48.97 o 
  -8   6   3      114.57      122.10      8.20 o 
  -7   6   3     4269.01     4254.05     67.44 o 
  -6   6   3      880.65      826.66     18.06 o 
  -5   6   3       14.76       12.16      2.27 o 
  -4   6   3     7752.18     7707.65     89.48 o 
  -3   6   3        1.89        3.19      5.96 o 
  -2   6   3     2788.56     2550.12     61.57 o 
  -1   6   3     3605.05     3300.04     71.79 o 
   0   6   3      127.92      155.99     13.76 o 
   1   6   3    19287.44    20145.36    273.89 o 
   2   6   3      724.32      806.62      9.76 o 
   3   6   3     1988.28     1886.61     28.95 o 
   4   6   3     2982.84     3013.67     42.72 o 
   5   6   3       77.12       89.48      6.10 o 
   6   6   3     4325.10     4291.06     57.40 o 
   7   6   3     1809.69     1779.47     28.55 o 
   8   6   3      176.24      183.29     10.06 o 
   9   6   3     2373.50     2359.41     41.18 o 
  10   6   3      249.47      256.11     13.93 o 
  11   6   3     2454.74     2459.13     46.54 o 
  12   6   3      109.84       87.21     13.51 o 
  13   6   3      269.72      282.94     17.97 o 
 -14   7   3      552.88      541.18     26.04 o 
 -13   7   3       21.56       18.98      8.34 o 
 -12   7   3       60.26       55.00      9.01 o 
 -11   7   3      718.90      735.41     22.84 o 
 -10   7   3        0.60        4.69      4.40 o 
  -9   7   3      780.90      776.31     17.48 o 
  -8   7   3     1222.95     1201.97     21.90 o 
  -7   7   3       41.93       37.24      4.69 o 
  -6   7   3     5255.63     5206.72     64.48 o 
  -5   7   3      337.50      336.81      8.56 o 
  -4   7   3     2681.22     2614.54     30.88 o 
  -3   7   3     2276.53     2205.20     27.95 o 
  -2   7   3      546.96      582.37     20.75 o 
  -1   7   3     8005.86     7521.15    141.79 o 
   0   7   3        4.94        8.39      6.20 o 
   1   7   3     2496.33     2521.60     42.36 o 
   2   7   3     5415.06     5340.13     65.19 o 
   3   7   3       22.64       29.17      3.04 o 
   4   7   3    10159.47    10174.72    176.61 o 
   5   7   3      254.88      261.93      8.16 o 
   6   7   3      769.40      760.76     15.62 o 
   7   7   3     3704.52     3625.51     51.39 o 
   8   7   3       66.47       69.85      7.70 o 
   9   7   3     3992.66     4002.83     62.31 o 
  10   7   3      779.97      772.25     22.64 o 
  11   7   3      394.08      396.96     18.34 o 
  12   7   3     1648.37     1663.87     40.52 o 
  13   7   3        1.56        4.66      8.16 o 
 -14   8   3      588.83      627.74     26.15 o 
 -13   8   3       70.10       67.19     10.64 o 
 -12   8   3     1999.06     2086.77     43.01 o 
 -11   8   3      238.91      230.61     12.13 o 
 -10   8   3      300.92      336.40     13.85 o 
  -9   8   3     2934.52     3000.71     52.34 o 
  -8   8   3      122.28      127.93      7.75 o 
  -7   8   3     4265.39     4309.49     70.47 o 
  -6   8   3     1873.41     1870.00     26.69 o 
  -5   8   3      711.95      701.48     10.07 o 
  -4   8   3    10312.34    10032.01    141.83 o 
  -3   8   3       37.14       37.64      5.25 o 
  -2   8   3     7267.08     7380.60    144.28 o 
  -1   8   3     5865.74     6060.80    126.95 o 
   0   8   3      908.31      894.96     30.17 o 
   1   8   3     5432.11     5273.52    113.54 o 
   2   8   3     1245.65     1263.15     23.63 o 
   3   8   3     4590.14     4568.11     73.79 o 
   4   8   3     6941.82     6842.69    122.48 o 
   5   8   3        1.04        2.19      2.99 o 
   6   8   3    12914.12    12669.89    186.24 o 
   7   8   3       53.18       66.32      7.46 o 
   8   8   3     1682.72     1665.29     29.87 o 
   9   8   3     3118.56     2968.98     47.52 o 
  10   8   3      478.99      464.69     18.03 o 
  11   8   3     2105.86     2080.36     43.00 o 
  12   8   3      461.47      476.16     21.78 o 
  13   8   3      200.18      174.73     15.93 o 
 -13   9   3       27.89       31.29      9.53 o 
 -12   9   3       60.03       52.49      8.98 o 
 -11   9   3      805.76      805.20     21.72 o 
 -10   9   3       25.98       24.89      6.45 o 
  -9   9   3      116.60      122.82      8.71 o 
  -8   9   3      278.97      266.63     10.55 o 
  -7   9   3      105.60      108.80      6.40 o 
  -6   9   3     2846.43     2701.67     54.33 o 
  -5   9   3     1543.36     1415.55     25.17 o 
  -4   9   3     3137.88     3072.09     68.37 o 
  -3   9   3     1289.95     1276.53     32.42 o 
  -2   9   3      759.18      767.77     31.03 o 
  -1   9   3     2919.33     2778.65     65.84 o 
   0   9   3      559.34      574.22      8.76 o 
   1   9   3        9.80        8.85      3.12 o 
   2   9   3     1337.51     1268.83     27.56 o 
   3   9   3      565.28      528.20     13.30 o 
   4   9   3     6976.19     6639.02    105.49 o 
   5   9   3      110.37      127.16      7.62 o 
   6   9   3        0.90        5.08      4.15 o 
   7   9   3     4306.25     4094.79     67.45 o 
   8   9   3      551.99      522.78     14.79 o 
   9   9   3     1027.56     1001.33     22.63 o 
  10   9   3        3.94        9.03      6.26 o 
  11   9   3      274.74      278.77     15.63 o 
  12   9   3      532.43      504.76     21.14 o 
 -13  10   3      458.81      416.57     21.24 o 
 -12  10   3      321.45      344.53     16.40 o 
 -11  10   3        0.69        2.33      4.01 o 
 -10  10   3      122.46      110.10     11.98 o 
  -9  10   3      102.94      105.44     11.10 o 
  -8  10   3       47.61       51.94      5.89 o 
  -7  10   3      119.84      148.91      9.13 o 
  -6  10   3      359.82      327.70     11.39 o 
  -5  10   3      175.37      171.28      5.79 o 
  -4  10   3     4384.07     4269.19    100.84 o 
  -3  10   3     4700.69     4648.90     78.74 o 
  -2  10   3      526.97      527.40     24.93 o 
  -1  10   3        2.02        0.11      6.15 o 
   0  10   3       20.62       19.12      1.86 o 
   1  10   3       19.38        7.73      2.71 o 
   2  10   3      299.34      289.06      6.89 o 
   3  10   3       94.24       91.05      4.47 o 
   4  10   3      688.40      638.81     13.98 o 
   5  10   3     3655.12     3452.37     73.51 o 
   6  10   3     4192.57     3957.03     89.48 o 
   7  10   3     1284.01     1232.64     31.30 o 
   8  10   3       99.45       98.64      9.08 o 
   9  10   3       25.72       32.78      7.37 o 
  10  10   3        4.68       -0.80      4.16 o 
  11  10   3       14.98       10.10      6.77 o 
  12  10   3       82.55       71.47     12.10 o 
 -12  11   3       82.34       58.63      9.66 o 
 -11  11   3       64.71       63.22      9.16 o 
 -10  11   3      134.72      121.74      9.31 o 
  -9  11   3      277.40      236.63     15.12 o 
  -8  11   3        1.01        6.60      4.05 o 
  -7  11   3      919.38      795.17     24.33 o 
  -6  11   3     1173.72     1083.01     25.22 o 
  -5  11   3     3196.62     3090.05     97.29 o 
  -4  11   3      344.75      345.36     13.78 o 
  -3  11   3       93.25       86.47      9.10 o 
  -2  11   3     4210.51     4424.69     96.50 o 
  -1  11   3      228.64      259.29     18.21 o 
   0  11   3      210.58      206.32     12.48 o 
   1  11   3      272.45      248.32     11.69 o 
   2  11   3        0.59        3.14      3.36 o 
   3  11   3     3227.10     2976.66    108.42 o 
   4  11   3      505.09      500.70     14.14 o 
   5  11   3     1482.82     1508.24     37.90 o 
   6  11   3      869.45      815.71     24.19 o 
   7  11   3      442.32      395.48     18.88 o 
   8  11   3     1527.62     1491.34     33.62 o 
   9  11   3       26.21       27.64      7.15 o 
  10  11   3      211.79      207.92     13.31 o 
  11  11   3      212.27      222.54     14.46 o 
 -12  12   3       43.80       39.91      8.70 o 
 -11  12   3      230.12      223.44     25.22 o 
 -10  12   3      589.87      554.42     22.31 o 
  -9  12   3       63.48       55.18      7.31 o 
  -8  12   3     1004.26     1005.24     36.65 o 
  -7  12   3       46.74       54.50      4.88 o 
  -6  12   3     1415.99     1474.53     53.75 o 
  -5  12   3     1533.00     1605.49     49.26 o 
  -4  12   3       21.36       16.06      1.93 o 
  -3  12   3     4517.91     4820.46     98.15 o 
  -2  12   3        6.83       15.08     12.57 o 
  -1  12   3      922.45     1067.05     42.35 o 
   0  12   3     3138.38     3191.65    115.42 o 
   1  12   3       75.85       79.02      6.43 o 
   2  12   3     2447.41     2559.04     56.63 o 
   3  12   3      334.38      366.77     20.26 o 
   4  12   3      111.55      111.78      5.61 o 
   5  12   3     5198.58     4762.31    187.68 o 
   6  12   3       17.85       23.71      5.25 o 
   7  12   3     1021.05      942.96     33.10 o 
   8  12   3      452.49      431.26     16.00 o 
   9  12   3      377.51      340.84     14.20 o 
  10  12   3      587.01      504.14     19.53 o 
  11  12   3       27.96       30.98     10.12 o 
 -11  13   3        7.92       16.45      8.93 o 
 -10  13   3      523.81      400.41     38.02 o 
  -9  13   3        8.11        9.62      6.44 o 
  -8  13   3       54.75       45.88      6.96 o 
  -7  13   3      713.72      700.56     18.95 o 
  -6  13   3      136.49      139.68      7.82 o 
  -5  13   3     1686.57     1706.60     47.11 o 
  -4  13   3      106.98       76.47      5.30 o 
  -3  13   3       33.48       31.43      4.32 o 
  -2  13   3      505.35      564.50     29.00 o 
  -1  13   3      445.50      468.87     28.20 o 
   0  13   3      818.55      818.21     26.96 o 
   1  13   3       76.11       69.03      4.92 o 
   2  13   3       26.50       20.33      3.59 o 
   3  13   3     2640.67     2692.07     72.45 o 
   4  13   3      417.43      387.73     20.14 o 
   5  13   3     1679.12     1587.92     63.92 o 
   6  13   3      261.99      243.59     21.82 o 
   7  13   3        0.79        0.68      4.99 o 
   8  13   3      878.29      797.46     32.29 o 
   9  13   3       14.16       18.34      6.36 o 
  10  13   3      375.37      385.57     19.11 o 
 -10  14   3      138.46      108.68     16.69 o 
  -9  14   3       21.35       15.95      8.12 o 
  -8  14   3      887.50      874.99     43.07 o 
  -7  14   3       44.01       37.64      7.39 o 
  -6  14   3      147.09      155.25     10.69 o 
  -5  14   3      376.21      396.98     14.41 o 
  -4  14   3        8.91        7.50      2.60 o 
  -3  14   3      176.76      188.26     10.74 o 
  -2  14   3      173.85      203.62     19.20 o 
  -1  14   3       62.75       54.59      4.82 o 
   0  14   3     1733.72     1908.50     54.38 o 
   1  14   3      482.95      468.57     30.17 o 
   2  14   3     1441.58     1474.38     50.26 o 
   3  14   3        2.23        4.31      2.61 o 
   4  14   3       12.37       12.52      4.43 o 
   5  14   3     1058.19     1035.93     36.25 o 
   6  14   3        9.94       11.11      4.78 o 
   7  14   3       92.85       76.49      9.76 o 
   8  14   3      121.70      101.39      9.28 o 
   9  14   3       13.18       15.47      6.88 o 
  -9  15   3      211.34      193.69     47.12 o 
  -8  15   3       12.30        1.14     10.43 o 
  -7  15   3       10.04       13.77     14.08 o 
  -6  15   3       33.23       34.31     14.00 o 
  -5  15   3        5.03        6.95      5.08 o 
  -4  15   3        2.57        4.76      2.87 o 
  -3  15   3        0.29       -2.56      2.56 o 
  -2  15   3       93.69       88.84     20.98 o 
  -1  15   3      666.05      810.33     49.36 o 
   0  15   3      499.20      601.58     43.77 o 
   1  15   3       25.99       21.85      5.32 o 
   2  15   3      174.92      178.02     11.17 o 
   3  15   3      234.10      228.19     10.54 o 
   4  15   3       64.21       65.78     10.24 o 
   5  15   3        2.58        0.24      3.76 o 
   6  15   3       31.52       24.44      5.82 o 
   7  15   3        0.99        2.90      5.08 o 
   8  15   3       72.82       55.48      8.14 o 
  -8  16   3        1.70       -2.49     11.24 o 
  -7  16   3      188.09      172.63     44.68 o 
  -6  16   3       99.84      107.47     18.85 o 
  -5  16   3        7.61       -3.11     11.69 o 
  -4  16   3       33.53       49.67     16.07 o 
  -3  16   3        1.84       19.40     16.54 o 
  -2  16   3      380.29      452.89     35.88 o 
  -1  16   3      128.89      117.97     47.20 o 
   0  16   3       75.47       31.70     30.06 o 
   1  16   3     1432.83     1541.02     59.21 o 
   2  16   3      160.46      143.82     20.80 o 
   3  16   3       57.47       50.63     16.95 o 
   4  16   3       58.62       33.51     10.51 o 
   5  16   3      250.20      219.69     33.83 o 
   6  16   3        3.97       -4.09      6.68 o 
   7  16   3      120.42      141.14     16.63 o 
  -6  17   3        1.49       -0.28      9.36 o 
  -5  17   3      136.51      118.38     31.05 o 
  -4  17   3        1.80       -0.43      9.00 o 
  -3  17   3      347.36      404.22     33.16 o 
  -2  17   3       22.49       10.60     11.10 o 
  -1  17   3      465.26      533.56     30.51 o 
   0  17   3      112.56       85.20     41.21 o 
   1  17   3      254.01      318.86     33.97 o 
   2  17   3      118.71       90.70     72.04 o 
   3  17   3       71.90       33.32     18.98 o 
   4  17   3        3.17        2.11      8.30 o 
   5  17   3      155.58      142.84     17.80 o 
  -4  18   3        0.71        3.54      9.85 o 
  -3  18   3       81.53       86.47     23.82 o 
  -2  18   3      273.66      330.21     26.94 o 
  -1  18   3       66.07       62.43     55.05 o 
   0  18   3        5.54       -0.26     15.28 o 
   1  18   3      275.46      349.02     30.14 o 
   2  18   3       51.83       32.63     18.19 o 
   3  18   3       89.43       42.63     24.27 o 
 -14   0   4      343.77      367.94     28.66 o 
 -13   0   4        4.86       10.36      9.89 o 
 -12   0   4      104.32      101.18     15.43 o 
 -11   0   4      211.68      198.66     17.66 o 
 -10   0   4       15.54       11.67      7.64 o 
  -9   0   4      440.45      428.23     21.01 o 
  -8   0   4      201.44      213.68     14.58 o 
  -7   0   4      770.10      796.76     29.19 o 
  -6   0   4     1160.36     1064.59     25.43 o 
  -5   0   4     1598.69     1433.58     35.47 o 
  -4   0   4    13308.68    13126.54    292.14 o 
  -3   0   4     2257.00     2241.13     40.86 o 
  -2   0   4       59.82       51.50      5.22 o 
  -1   0   4     4009.79     3722.64    114.55 o 
   0   0   4      310.74      370.30     15.48 o 
   1   0   4     1970.46     1761.42     36.73 o 
   2   0   4      902.17      968.37     18.74 o 
   3   0   4      430.94      407.40     13.55 o 
   4   0   4    11602.54    11340.26    218.73 o 
   5   0   4     1293.70     1233.65     27.32 o 
   6   0   4     2651.83     2702.16     54.49 o 
   7   0   4      259.91      274.74     16.00 o 
   8   0   4      548.37      559.62     26.80 o 
   9   0   4     1166.54     1216.85     35.50 o 
  10   0   4      289.48      253.38     19.38 o 
  11   0   4      793.76      844.31     35.90 o 
  12   0   4      848.65      851.96     37.18 o 
  13   0   4      399.75      412.30     33.56 o 
 -14   1   4      144.86      157.27     15.72 o 
 -13   1   4      130.45      137.61     12.17 o 
 -12   1   4     2507.70     2592.44     46.53 o 
 -11   1   4      350.54      339.37     14.21 o 
 -10   1   4      457.58      473.76     17.15 o 
  -9   1   4     3074.99     3048.23     45.08 o 
  -8   1   4      511.70      510.40     13.86 o 
  -7   1   4    10899.34    10993.16    154.96 o 
  -6   1   4       88.68       94.86      6.53 o 
  -5   1   4     7588.78     7208.86     94.23 o 
  -4   1   4     7773.07     7302.26    112.66 o 
  -3   1   4      244.80      229.30      6.66 o 
  -2   1   4     9705.74     9383.80    164.02 o 
  -1   1   4     5314.55     4922.67     63.96 o 
   0   1   4     6841.89     6501.33     80.01 o 
   1   1   4    12326.87    11938.35    163.36 o 
   2   1   4       60.19       56.05      4.56 o 
   3   1   4    22423.97    23302.18    351.48 o 
   4   1   4     1321.77     1360.90     22.68 o 
   5   1   4     1955.01     1938.51     28.48 o 
   6   1   4    16032.34    16491.27    245.49 o 
   7   1   4      212.56      212.82      9.99 o 
   8   1   4     3816.67     3848.34     54.90 o 
   9   1   4     2305.74     2278.06     38.88 o 
  10   1   4     1821.64     1802.17     39.14 o 
  11   1   4     4442.08     4559.68     80.12 o 
  12   1   4       27.25       30.94     10.75 o 
  13   1   4     1506.82     1480.79     40.88 o 
 -14   2   4      263.54      291.22     18.78 o 
 -13   2   4      190.25      209.90     13.84 o 
 -12   2   4        0.91        2.82      6.65 o 
 -11   2   4      130.36      136.25     11.40 o 
 -10   2   4      166.35      166.17     10.15 o 
  -9   2   4     1338.69     1380.58     25.63 o 
  -8   2   4      641.98      653.14     15.42 o 
  -7   2   4      163.85      161.41      7.91 o 
  -6   2   4      340.56      339.18      9.35 o 
  -5   2   4     3672.11     3609.38     43.55 o 
  -4   2   4     3381.92     3148.98     41.88 o 
  -3   2   4      862.85      897.81     12.73 o 
  -2   2   4      600.70      562.40      8.84 o 
  -1   2   4      499.80      418.53      8.02 o 
   0   2   4      210.83      160.54      4.96 o 
   1   2   4     1679.66     1502.02     21.65 o 
   2   2   4      337.79      344.86      7.98 o 
   3   2   4      493.52      459.57     10.08 o 
   4   2   4     7569.09     7838.57     99.57 o 
   5   2   4     3554.14     3629.43     46.65 o 
   6   2   4     1993.39     2008.36     32.24 o 
   7   2   4        8.44        9.57      4.84 o 
   8   2   4       29.87       34.90      7.36 o 
   9   2   4      943.80      923.85     22.45 o 
  10   2   4      355.90      353.97     15.13 o 
  11   2   4      135.60      148.85     13.17 o 
  12   2   4      418.27      413.56     20.23 o 
  13   2   4      627.95      683.31     27.11 o 
 -14   3   4      100.37       93.40     12.67 o 
 -13   3   4      100.36       97.99     11.76 o 
 -12   3   4        6.77        9.03      6.45 o 
 -11   3   4      616.45      635.15     18.88 o 
 -10   3   4        5.88        2.67      4.33 o 
  -9   3   4      144.88      142.84     10.15 o 
  -8   3   4     1653.42     1632.87     27.76 o 
  -7   3   4      366.38      382.05     10.65 o 
  -6   3   4     2664.58     2524.35     34.30 o 
  -5   3   4      228.48      219.36      7.02 o 
  -4   3   4      161.63      161.60      5.24 o 
  -3   3   4      723.36      606.40     10.31 o 
  -2   3   4       25.54       21.92      2.25 o 
  -1   3   4     3723.65     3489.95     40.26 o 
   0   3   4     2655.64     2631.62     34.74 o 
   1   3   4      413.66      436.80      7.89 o 
   2   3   4     7124.03     6935.94     81.39 o 
   3   3   4     1756.38     1712.89     21.49 o 
   4   3   4     3061.52     3105.70     41.36 o 
   5   3   4     1838.71     1798.47     26.40 o 
   6   3   4       50.10       59.05      6.26 o 
   7   3   4     1616.13     1631.19     27.81 o 
   8   3   4       41.17       42.69      7.04 o 
   9   3   4      810.59      812.66     21.21 o 
  10   3   4      654.02      661.94     22.19 o 
  11   3   4      181.22      187.34     14.61 o 
  12   3   4     1097.74     1072.24     30.35 o 
  13   3   4        3.10        2.59      7.76 o 
 -14   4   4        7.70       16.91      8.87 o 
 -13   4   4       28.34       30.45      8.83 o 
 -12   4   4       79.82       82.83      9.98 o 
 -11   4   4        0.47        2.75      5.88 o 
 -10   4   4     1112.84     1124.38     22.83 o 
  -9   4   4      364.61      398.61     13.86 o 
  -8   4   4      858.53      862.32     18.90 o 
  -7   4   4       48.61       48.32      5.30 o 
  -6   4   4      602.66      611.06     12.42 o 
  -5   4   4     1491.22     1442.05     25.43 o 
  -4   4   4       25.21       18.71      3.01 o 
  -3   4   4     1887.18     1849.13     21.83 o 
  -2   4   4      810.86      728.43     14.08 o 
  -1   4   4     1604.04     1504.94     17.85 o 
   0   4   4     7359.21     7349.55    102.84 o 
   1   4   4     1370.76     1477.54     16.94 o 
   2   4   4     1014.14     1029.24     14.25 o 
   3   4   4     2801.26     2972.16     37.57 o 
   4   4   4       90.16       94.57      6.20 o 
   5   4   4     1516.54     1481.66     21.65 o 
   6   4   4       97.56      104.57      7.94 o 
   7   4   4       68.39       75.10      7.60 o 
   8   4   4     2588.94     2600.94     41.99 o 
   9   4   4      501.48      521.18     17.57 o 
  10   4   4     2092.01     2101.51     42.53 o 
  11   4   4       53.97       59.39     10.78 o 
  12   4   4       31.39       40.78     10.94 o 
  13   4   4      647.83      641.45     25.87 o 
 -14   5   4      362.96      396.94     22.93 o 
 -13   5   4      829.18      867.04     26.03 o 
 -12   5   4      498.69      496.16     17.56 o 
 -11   5   4     2201.98     2212.78     47.55 o 
 -10   5   4      340.10      350.99     13.71 o 
  -9   5   4     1308.92     1290.49     27.27 o 
  -8   5   4     3489.32     3534.00     50.26 o 
  -7   5   4     1766.77     1713.58     30.22 o 
  -6   5   4     4255.88     4256.04     66.25 o 
  -5   5   4     3962.09     3754.94     63.14 o 
  -4   5   4     1845.92     1846.97     28.79 o 
  -3   5   4    10046.56    10153.61    201.34 o 
  -2   5   4     1596.61     1624.06     29.51 o 
  -1   5   4    17339.48    17684.88    328.27 o 
   0   5   4     2390.22     2251.92     31.31 o 
   1   5   4     1931.13     1943.17     20.97 o 
   2   5   4     9131.15     9455.57    123.59 o 
   3   5   4     5084.96     5135.21     63.60 o 
   4   5   4     7271.07     7388.30    105.64 o 
   5   5   4     6340.32     6393.58     83.99 o 
   6   5   4     2389.62     2356.72     33.32 o 
   7   5   4     5217.72     5169.64     75.10 o 
   8   5   4      865.90      834.10     20.26 o 
   9   5   4     2638.53     2709.91     45.67 o 
  10   5   4     5638.81     5643.89     92.56 o 
  11   5   4      643.63      688.18     24.63 o 
  12   5   4     2939.48     3056.43     65.42 o 
  13   5   4      295.50      271.26     26.66 o 
 -14   6   4       20.27       11.87      7.84 o 
 -13   6   4      111.17      112.87     11.29 o 
 -12   6   4       41.74       50.50      8.99 o 
 -11   6   4       49.16       40.81      8.01 o 
 -10   6   4      215.92      214.48     10.38 o 
  -9   6   4      107.06      113.85      7.49 o 
  -8   6   4      160.12      150.56      7.97 o 
  -7   6   4      313.91      302.40      9.39 o 
  -6   6   4       10.82        9.05      2.69 o 
  -5   6   4      107.26      101.49      4.79 o 
  -4   6   4        1.46        5.48      1.37 o 
  -3   6   4     2002.39     1983.66     26.87 o 
  -2   6   4      162.70      172.23     14.91 o 
  -1   6   4     1599.01     1498.62     45.86 o 
   0   6   4     6291.00     6271.25     87.45 o 
   1   6   4      272.95      280.46      4.01 o 
   2   6   4      338.66      332.54      6.01 o 
   3   6   4      351.87      365.67      9.01 o 
   4   6   4      429.99      397.60      9.61 o 
   5   6   4      229.78      240.34      8.42 o 
   6   6   4      230.23      250.60     10.97 o 
   7   6   4        7.09       17.00      5.66 o 
   8   6   4     2077.23     2050.21     38.91 o 
   9   6   4      530.97      515.36     18.69 o 
  10   6   4     1361.66     1369.91     33.49 o 
  11   6   4       41.84       45.63      9.34 o 
  12   6   4      110.79      109.47     14.61 o 
  13   6   4       21.17       13.69      9.60 o 
 -13   7   4       86.44       86.84     11.22 o 
 -12   7   4       82.78       79.25     10.31 o 
 -11   7   4     1184.55     1219.70     35.75 o 
 -10   7   4      264.34      226.22     11.52 o 
  -9   7   4      383.47      400.98     13.14 o 
  -8   7   4      392.28      407.26     10.81 o 
  -7   7   4      409.68      434.29      9.86 o 
  -6   7   4      195.12      187.70      7.12 o 
  -5   7   4     1073.97     1068.92     20.11 o 
  -4   7   4       20.13       29.59      2.58 o 
  -3   7   4     3113.54     3111.12     66.55 o 
  -2   7   4     1985.52     1877.54     51.19 o 
  -1   7   4     2958.63     2835.95     67.20 o 
   0   7   4      742.08      762.01     24.91 o 
   1   7   4      110.10      118.56      5.78 o 
   2   7   4      320.66      318.87      8.71 o 
   3   7   4     1588.24     1542.94     28.25 o 
   4   7   4        1.59        3.08      3.44 o 
   5   7   4       10.44       10.89      3.74 o 
   6   7   4      111.23      132.80      7.26 o 
   7   7   4     5257.86     5108.49     81.03 o 
   8   7   4      448.51      443.14     15.18 o 
   9   7   4       80.00       90.15     10.19 o 
  10   7   4      769.68      742.38     22.60 o 
  11   7   4        0.50        4.20      6.81 o 
  12   7   4       51.97       36.74     10.08 o 
 -13   8   4      182.27      208.31     14.78 o 
 -12   8   4      169.91      168.70     13.02 o 
 -11   8   4        6.66       15.02      5.94 o 
 -10   8   4       20.27       26.47      5.50 o 
  -9   8   4       66.50       65.45      5.80 o 
  -8   8   4      151.04      137.22      9.10 o 
  -7   8   4      151.09      150.89      8.06 o 
  -6   8   4        2.58        3.44      2.48 o 
  -5   8   4       83.16       81.83      7.18 o 
  -4   8   4       12.32        8.89      3.53 o 
  -3   8   4        2.43        4.30      7.72 o 
  -2   8   4      163.57      178.99     16.61 o 
  -1   8   4      230.02      234.02     20.09 o 
   0   8   4      253.08      273.26     18.82 o 
   1   8   4      134.02      131.08      5.75 o 
   2   8   4       82.60       78.92      2.75 o 
   3   8   4      257.38      234.14      5.09 o 
   4   8   4      152.40      132.51      6.15 o 
   5   8   4       26.49       29.92      4.17 o 
   6   8   4      883.03      864.74     18.60 o 
   7   8   4       29.45       28.82      6.21 o 
   8   8   4      430.81      418.46     14.72 o 
   9   8   4      736.40      753.45     21.51 o 
  10   8   4        1.27        6.66      6.10 o 
  11   8   4       12.54       14.60      8.33 o 
  12   8   4        0.29        0.88      6.43 o 
 -13   9   4       39.86       33.10      8.80 o 
 -12   9   4      262.49      250.34     14.68 o 
 -11   9   4      256.68      233.66     14.00 o 
 -10   9   4      755.84      703.26     35.15 o 
  -9   9   4      172.80      168.51     11.03 o 
  -8   9   4      693.61      664.75     24.17 o 
  -7   9   4      664.54      587.29     23.73 o 
  -6   9   4     1343.88     1247.66     34.45 o 
  -5   9   4     1070.68     1069.57     34.45 o 
  -4   9   4     1243.88     1252.44     50.21 o 
  -3   9   4       27.39       28.89     11.75 o 
  -2   9   4     5272.48     5503.84    123.98 o 
  -1   9   4      955.69      961.32     34.85 o 
   0   9   4     1791.24     1883.90     50.58 o 
   1   9   4     1472.61     1424.97     33.46 o 
   2   9   4     2015.84     1961.12     47.79 o 
   3   9   4      486.90      483.63     14.93 o 
   4   9   4     2506.01     2306.90     63.98 o 
   5   9   4      990.02      951.68     19.95 o 
   6   9   4     1982.61     1905.64     43.47 o 
   7   9   4      413.75      399.93     13.83 o 
   8   9   4     1570.85     1550.99     34.66 o 
   9   9   4      625.03      615.57     21.02 o 
  10   9   4      455.68      443.78     18.89 o 
  11   9   4      541.20      515.71     23.66 o 
 -12  10   4        1.76        0.58      5.82 o 
 -11  10   4       15.08        3.54      4.94 o 
 -10  10   4        8.91        3.81      4.42 o 
  -9  10   4        8.52        6.14      3.71 o 
  -8  10   4      117.82       96.59      8.92 o 
  -7  10   4       48.34       32.57      3.14 o 
  -6  10   4       52.73       43.80      4.39 o 
  -5  10   4       99.80       82.62      4.80 o 
  -4  10   4       54.22       65.23     13.76 o 
  -3  10   4        9.41       19.06     11.27 o 
  -2  10   4      713.22      752.65     33.02 o 
  -1  10   4       48.32       51.54     12.38 o 
   0  10   4        8.01       10.89      8.91 o 
   1  10   4      109.54      113.34     16.07 o 
   2  10   4      465.69      476.68     20.14 o 
   3  10   4      302.17      294.92     11.31 o 
   4  10   4      140.49      129.05      6.08 o 
   5  10   4      140.51      146.16      8.28 o 
   6  10   4        1.06        3.27      3.81 o 
   7  10   4      402.19      382.86     12.67 o 
   8  10   4      176.24      178.75     10.53 o 
   9  10   4       47.58       50.03      8.80 o 
  10  10   4      402.02      401.01     18.59 o 
  11  10   4      103.28       98.95     13.39 o 
 -11  11   4      317.33      315.81     22.17 o 
 -10  11   4       84.83      101.32     11.97 o 
  -9  11   4      459.62      402.78     37.08 o 
  -8  11   4      257.99      283.68     16.14 o 
  -7  11   4      668.99      617.70     23.31 o 
  -6  11   4      234.04      218.80     11.42 o 
  -5  11   4      737.14      766.08     35.07 o 
  -4  11   4      328.23      378.66     24.91 o 
  -3  11   4     1705.59     1850.83     56.96 o 
  -2  11   4       28.78       35.11     14.17 o 
  -1  11   4     2708.00     2801.64     80.94 o 
   0  11   4      665.94      817.81     72.43 o 
   1  11   4      320.23      362.53     22.59 o 
   2  11   4     1131.77     1179.84     36.36 o 
   3  11   4     1062.37     1079.02     36.10 o 
   4  11   4      710.10      664.66     20.60 o 
   5  11   4     1241.50     1135.17     38.32 o 
   6  11   4      184.20      185.54      8.42 o 
   7  11   4      949.80      852.91     33.73 o 
   8  11   4      354.28      330.61     13.13 o 
   9  11   4      559.79      515.77     23.03 o 
  10  11   4      560.00      510.56     20.47 o 
 -11  12   4       26.01        8.55      6.55 o 
 -10  12   4       19.65       15.06      9.17 o 
  -9  12   4        4.50        5.59      5.80 o 
  -8  12   4        7.65       12.34      7.21 o 
  -7  12   4       80.10       70.48      5.89 o 
  -6  12   4        0.16        0.72      2.57 o 
  -5  12   4        6.93       -0.65      8.09 o 
  -4  12   4      105.18      114.48     18.98 o 
  -3  12   4      445.49      487.67     28.18 o 
  -2  12   4       32.73       32.70     12.71 o 
  -1  12   4      287.33      323.16     23.36 o 
   0  12   4      516.04      529.08     27.84 o 
   1  12   4      153.75      209.05     22.22 o 
   2  12   4        0.08        2.70      4.08 o 
   3  12   4        1.15        1.65      4.62 o 
   4  12   4      412.15      342.59     34.79 o 
   5  12   4      154.90      132.35      7.77 o 
   6  12   4       17.23       14.79      4.54 o 
   7  12   4       34.01       28.30      5.80 o 
   8  12   4      477.38      451.06     19.51 o 
   9  12   4      521.11      485.06     25.13 o 
  10  12   4       40.33       31.37      8.59 o 
 -10  13   4      165.17      167.12     46.68 o 
  -9  13   4       25.44       28.85     17.19 o 
  -8  13   4        3.20       -3.75     10.84 o 
  -7  13   4       75.72       80.14     18.04 o 
  -6  13   4      233.67      300.43     32.15 o 
  -5  13   4       61.68       64.47     17.84 o 
  -4  13   4      217.82      238.58     27.09 o 
  -3  13   4      255.14      398.51    107.06 o 
  -2  13   4     2259.62     2615.25    104.79 o 
  -1  13   4      439.74      514.33     34.76 o 
   0  13   4      266.67      309.97     23.67 o 
   1  13   4      259.00      351.99     42.93 o 
   2  13   4        3.54       -0.61      5.27 o 
   3  13   4       14.12       13.85      3.96 o 
   4  13   4      271.13      263.53     10.27 o 
   5  13   4       69.62       72.13      6.61 o 
   6  13   4      370.05      364.24     19.35 o 
   7  13   4      394.64      349.69     21.41 o 
   8  13   4      422.86      390.65     22.93 o 
   9  13   4       73.99       51.68      9.39 o 
  -9  14   4      252.39      272.76     61.72 o 
  -8  14   4        2.46        7.51     11.93 o 
  -7  14   4       30.19       45.82     18.38 o 
  -6  14   4       34.68       34.02     17.71 o 
  -5  14   4        6.58       10.23     12.84 o 
  -4  14   4      124.52      148.33     20.35 o 
  -3  14   4        1.21      -13.92     13.92 o 
  -2  14   4        9.61       10.45     16.16 o 
  -1  14   4      589.25      737.99     49.18 o 
   0  14   4      601.90      725.21     41.16 o 
   1  14   4      299.04      356.58     29.92 o 
   2  14   4        8.96        3.34      3.72 o 
   3  14   4       90.58       58.97     14.64 o 
   4  14   4       94.86       59.93     14.17 o 
   5  14   4        0.62        5.45      5.46 o 
   6  14   4       37.48       30.60      8.99 o 
   7  14   4       76.73       73.56     11.50 o 
   8  14   4       57.89       41.97     14.65 o 
  -8  15   4       16.41       19.84     15.13 o 
  -7  15   4      370.01      421.21     66.34 o 
  -6  15   4      137.45      171.51     23.74 o 
  -5  15   4       58.46       60.51     18.66 o 
  -4  15   4      524.58      685.74     43.94 o 
  -3  15   4       61.88       70.01     17.58 o 
  -2  15   4     1157.31     1457.23     53.11 o 
  -1  15   4        0.40        0.25      8.01 o 
   0  15   4      243.80      312.05     38.38 o 
   1  15   4      839.95      990.24     82.96 o 
   2  15   4       40.72      -58.41     58.41 o 
   3  15   4      594.05      633.15     37.05 o 
   4  15   4      177.13      225.10     25.38 o 
   5  15   4      289.49      271.12     29.18 o 
   6  15   4      622.09      628.14     57.06 o 
   7  15   4       36.48       31.26      9.97 o 
  -7  16   4        3.16       17.28     14.74 o 
  -6  16   4      153.56      162.34     25.23 o 
  -5  16   4       53.81       81.91     20.80 o 
  -4  16   4       88.87       95.09     19.38 o 
  -3  16   4       44.25       47.45     20.92 o 
  -2  16   4        4.85        9.48     16.92 o 
  -1  16   4      381.84      442.17     36.60 o 
   0  16   4      351.45      422.86     41.69 o 
   1  16   4      277.03      308.58     29.81 o 
   2  16   4        3.11        4.59     11.41 o 
   3  16   4       35.34       18.49     16.84 o 
   4  16   4      267.11      281.61     30.04 o 
   5  16   4      121.44       94.25     20.72 o 
   6  16   4      135.62      132.96     29.97 o 
  -5  17   4      134.49      140.00     27.22 o 
  -4  17   4       24.03       47.64     17.06 o 
  -3  17   4      110.92      116.98     24.43 o 
  -1  17   4       14.34        1.04     17.81 o 
   0  17   4        1.38        1.92     11.00 o 
   1  17   4      173.16      132.98     55.22 o 
   2  17   4       47.90       34.64     20.55 o 
   3  17   4      175.89      220.13     29.02 o 
   4  17   4        9.31        5.85     12.74 o 
 -14   1   5        9.80       10.15      8.66 o 
 -13   1   5        0.17        3.95      6.48 o 
 -12   1   5      296.80      312.20     15.85 o 
 -11   1   5       16.73       10.79      6.00 o 
 -10   1   5       43.11       38.45      7.17 o 
  -9   1   5        6.09        8.14      4.99 o 
  -8   1   5       84.79       96.93      7.82 o 
  -7   1   5        4.75        7.62      4.13 o 
  -6   1   5      224.23      206.75      8.76 o 
  -5   1   5        0.65        2.12      3.06 o 
  -4   1   5      557.90      544.08     12.57 o 
  -3   1   5     1701.30     1638.05     32.86 o 
  -2   1   5      807.31      747.21     15.63 o 
  -1   1   5      159.73      159.04      5.94 o 
   0   1   5      134.45      139.94      6.09 o 
   1   1   5        0.92        4.20      2.70 o 
   2   1   5      413.76      389.68      9.17 o 
   3   1   5      417.79      442.97     10.72 o 
   4   1   5       11.10       19.83      4.57 o 
   5   1   5       27.31       37.11      5.99 o 
   6   1   5     1180.21     1196.54     21.73 o 
   7   1   5      613.95      651.41     16.78 o 
   8   1   5      193.76      196.19     11.78 o 
   9   1   5      140.62      139.22     11.92 o 
  10   1   5        3.12        7.78      6.33 o 
  11   1   5        0.12        2.67      6.83 o 
  12   1   5        1.78       -1.54      7.39 o 
 -14   2   5      535.10      551.28     24.59 o 
 -13   2   5      393.20      382.54     18.81 o 
 -12   2   5      405.52      406.37     18.74 o 
 -11   2   5      292.67      301.72     13.12 o 
 -10   2   5     1135.73     1133.90     26.10 o 
  -9   2   5      700.14      668.73     17.01 o 
  -8   2   5     2592.85     2532.33     41.12 o 
  -7   2   5     1700.59     1687.07     26.71 o 
  -6   2   5     1353.09     1280.18     20.32 o 
  -5   2   5      551.96      481.09     16.45 o 
  -4   2   5     7970.61     7644.47    131.59 o 
  -3   2   5     4434.05     4179.81     64.94 o 
  -2   2   5      917.07      862.18     13.97 o 
  -1   2   5     8290.85     7813.30    133.61 o 
   0   2   5     4015.33     3939.52     46.44 o 
   1   2   5     1815.60     1668.07     26.26 o 
   2   2   5     3414.87     3349.54     41.32 o 
   3   2   5     8043.69     8204.64    109.97 o 
   4   2   5     3886.17     3850.67     50.43 o 
   5   2   5     3978.74     3994.01     54.24 o 
   6   2   5     1776.18     1760.20     29.08 o 
   7   2   5     5286.31     5192.46     73.75 o 
   8   2   5      835.39      833.75     22.60 o 
   9   2   5     3272.40     3313.07     55.74 o 
  10   2   5     1936.07     1948.47     40.11 o 
  11   2   5     2206.99     2253.64     52.63 o 
  12   2   5      595.05      576.37     23.73 o 
 -14   3   5       50.04       50.78     12.35 o 
 -13   3   5      115.16       87.81     11.41 o 
 -12   3   5      620.21      678.25     22.19 o 
 -11   3   5      183.18      167.55     11.52 o 
 -10   3   5       39.50       34.51      6.76 o 
  -9   3   5      130.98      137.54      8.87 o 
  -8   3   5      173.03      188.32     10.74 o 
  -7   3   5      107.25      110.83     12.35 o 
  -6   3   5      194.60      189.62      8.56 o 
  -5   3   5      333.33      338.04     11.98 o 
  -4   3   5     2302.49     2224.08     33.68 o 
  -3   3   5     1762.30     1656.54     26.71 o 
  -2   3   5     1460.63     1376.28     16.43 o 
  -1   3   5        0.98        3.35      2.18 o 
   0   3   5        0.79        5.15      3.03 o 
   1   3   5        8.04       11.33      3.14 o 
   2   3   5      202.58      186.80      7.78 o 
   3   3   5       30.81       38.47      5.15 o 
   4   3   5        3.92        5.10      3.75 o 
   5   3   5      835.85      842.59     17.56 o 
   6   3   5     3790.06     3792.07     55.62 o 
   7   3   5     1064.38     1117.96     25.14 o 
   8   3   5       68.62       74.39      9.79 o 
   9   3   5       69.21       76.30      9.59 o 
  10   3   5       53.41       57.69     10.59 o 
  11   3   5        6.26        9.27      8.38 o 
  12   3   5        4.31        2.60      7.75 o 
 -13   4   5       14.83        9.73      7.23 o 
 -12   4   5      176.67      165.92     13.08 o 
 -11   4   5      615.53      648.46     18.37 o 
 -10   4   5        6.51       11.33      5.30 o 
  -9   4   5      332.79      322.39     13.87 o 
  -8   4   5     1459.33     1474.72     27.97 o 
  -7   4   5      120.75      123.34      7.47 o 
  -6   4   5      920.73      951.51     20.58 o 
  -5   4   5      370.60      364.85      8.61 o 
  -4   4   5     1798.77     1753.41     26.94 o 
  -3   4   5     1120.30     1166.36     15.54 o 
  -2   4   5       32.97       30.32      2.65 o 
  -1   4   5     5796.58     5575.77     65.83 o 
   0   4   5      944.77      999.05     14.83 o 
   1   4   5     1020.65     1017.97     14.64 o 
   2   4   5     1643.04     1642.63     22.57 o 
   3   4   5     1264.59     1265.42     19.51 o 
   4   4   5     1646.95     1637.14     24.25 o 
   5   4   5      135.08      143.47     10.40 o 
   6   4   5     1501.21     1536.14     25.66 o 
   7   4   5     4354.60     4392.99     66.74 o 
   8   4   5      232.75      241.43     11.87 o 
   9   4   5     2481.62     2516.78     47.55 o 
  10   4   5      553.87      578.04     19.97 o 
  11   4   5      492.26      524.04     22.21 o 
  12   4   5      226.95      263.67     16.90 o 
 -13   5   5        6.54        3.54      5.90 o 
 -12   5   5      202.95      231.34     13.21 o 
 -11   5   5      127.57      133.18     10.56 o 
 -10   5   5       41.16       45.92      7.33 o 
  -9   5   5      184.75      203.61     10.10 o 
  -8   5   5       93.57       88.04      7.48 o 
  -7   5   5        0.95        6.87      3.37 o 
  -6   5   5       75.72       81.17      4.62 o 
  -5   5   5      122.00      117.85      8.12 o 
  -4   5   5      371.86      370.53      6.90 o 
  -3   5   5     1202.63     1168.01     14.24 o 
  -2   5   5     1065.01     1050.04     12.97 o 
  -1   5   5        0.13        1.41      1.23 o 
   0   5   5      580.14      580.67      9.21 o 
   1   5   5      325.89      337.03      7.23 o 
   2   5   5       13.32       14.02      3.30 o 
   3   5   5       19.78       17.80      3.73 o 
   4   5   5       82.83       95.11      6.29 o 
   5   5   5      753.17      763.11     14.74 o 
   6   5   5     1114.23     1137.08     22.28 o 
   7   5   5      259.56      271.81     12.14 o 
   8   5   5       12.66        9.09      5.84 o 
   9   5   5      329.82      341.26     15.57 o 
  10   5   5      123.19      127.56     12.25 o 
  11   5   5       48.87       54.87     11.51 o 
  12   5   5       28.14       19.37      9.81 o 
 -13   6   5       45.58       31.35      8.65 o 
 -12   6   5      224.24      221.29     13.08 o 
 -11   6   5        7.74        3.47      5.25 o 
 -10   6   5      519.80      487.88     18.12 o 
  -9   6   5       58.61       56.48      7.61 o 
  -8   6   5      462.06      434.08     12.25 o 
  -7   6   5     1442.18     1353.87     29.03 o 
  -6   6   5       21.21       29.68      3.04 o 
  -5   6   5     2583.74     2587.67     31.19 o 
  -4   6   5        5.21        4.95      4.68 o 
  -3   6   5      685.44      695.92     12.83 o 
  -2   6   5     4723.32     4445.43     92.70 o 
  -1   6   5      294.60      335.35     19.87 o 
   0   6   5     3385.22     3480.87     48.13 o 
   1   6   5     1085.03     1084.47     16.47 o 
   2   6   5      201.96      216.85      7.20 o 
   3   6   5     4427.51     4391.03     66.49 o 
   4   6   5        0.32       -0.09      2.81 o 
   5   6   5      490.70      476.89     16.12 o 
   6   6   5     2390.75     2343.31     35.91 o 
   7   6   5      140.17      137.45     10.07 o 
   8   6   5     2459.58     2478.65     42.99 o 
   9   6   5        2.83        2.74      4.97 o 
  10   6   5      878.45      899.39     25.15 o 
  11   6   5      445.00      425.63     20.45 o 
 -13   7   5       48.98       59.49      9.49 o 
 -12   7   5       22.60       15.86      7.36 o 
 -11   7   5       28.75       35.98      8.09 o 
 -10   7   5      225.97      235.56     12.65 o 
  -9   7   5      289.71      264.94     17.95 o 
  -8   7   5      563.59      587.30     18.38 o 
  -7   7   5      197.69      182.59      6.93 o 
  -6   7   5      114.23      118.18      4.07 o 
  -5   7   5      423.84      433.72     12.73 o 
  -4   7   5      330.81      310.30     10.69 o 
  -3   7   5       38.54       38.81     11.03 o 
  -2   7   5        0.89       -1.26      6.68 o 
  -1   7   5      103.31      115.19     15.29 o 
   0   7   5      639.17      651.71     30.76 o 
   1   7   5     1313.26     1326.70     26.30 o 
   2   7   5      781.85      778.64     14.24 o 
   3   7   5      226.56      228.29      8.73 o 
   4   7   5       61.19       80.04      6.18 o 
   5   7   5      702.95      678.19     16.04 o 
   6   7   5      442.72      445.88     12.74 o 
   7   7   5      119.42      130.55      9.06 o 
   8   7   5        7.09       10.99      5.99 o 
   9   7   5      442.71      462.17     15.95 o 
  10   7   5      206.84      234.38     15.00 o 
  11   7   5      288.33      359.35     19.38 o 
 -12   8   5      423.61      415.99     22.89 o 
 -11   8   5       22.61       17.13      6.00 o 
 -10   8   5     1084.86     1054.56     53.87 o 
  -9   8   5       24.73       18.44      4.48 o 
  -8   8   5      804.71      761.20     20.48 o 
  -7   8   5     1915.88     1855.49     46.86 o 
  -6   8   5       13.64       20.80      4.85 o 
  -5   8   5     2150.46     2122.84     73.93 o 
  -4   8   5      673.24      752.61     33.23 o 
  -3   8   5      884.36      878.23     32.73 o 
  -2   8   5     4923.45     5124.55    122.63 o 
  -1   8   5      275.78      334.17     24.79 o 
   0   8   5     2222.04     2222.86     73.28 o 
   1   8   5     1240.73     1181.30     52.72 o 
   2   8   5      275.63      315.37     39.29 o 
   3   8   5     8339.60     8402.25    159.01 o 
   4   8   5       31.81       29.42      4.31 o 
   5   8   5     3577.98     3484.17     69.60 o 
   6   8   5      946.60      938.75     28.19 o 
   7   8   5      490.33      489.21     13.48 o 
   8   8   5     2127.25     2085.01     57.38 o 
   9   8   5      291.43      278.57     14.09 o 
  10   8   5     1202.64     1156.44     37.10 o 
  11   8   5     1814.76     1835.18     45.10 o 
 -12   9   5        8.62        8.26      7.46 o 
 -11   9   5        3.67        7.68      7.48 o 
 -10   9   5        3.70        2.96      5.87 o 
  -9   9   5      126.91      118.93      7.99 o 
  -8   9   5      643.91      652.90     24.29 o 
  -7   9   5      575.27      499.98     21.49 o 
  -6   9   5      296.84      280.39     13.46 o 
  -5   9   5      249.23      284.52     22.67 o 
  -4   9   5      531.93      537.16     30.18 o 
  -3   9   5      122.48      131.24     17.11 o 
  -2   9   5       54.35       62.67     14.04 o 
  -1   9   5      111.40      113.09     15.76 o 
   0   9   5      678.71      721.15     30.36 o 
   1   9   5     1801.25     1826.75     56.48 o 
   2   9   5     2148.49     2029.63     74.77 o 
   3   9   5      226.11      213.24      9.08 o 
   4   9   5      106.22       99.49      5.54 o 
   5   9   5      942.82      908.53     24.10 o 
   6   9   5      715.43      657.16     23.55 o 
   7   9   5       69.62       62.67      7.07 o 
   8   9   5        1.75        0.90      4.59 o 
   9   9   5        4.00       -3.50      5.54 o 
  10   9   5      376.23      357.57     16.31 o 
 -11  10   5       49.81       29.78      9.50 o 
 -10  10   5       88.32       66.85     19.38 o 
  -9  10   5      112.69      107.66      8.76 o 
  -8  10   5       13.77       14.27      6.39 o 
  -7  10   5       45.51       54.04     11.99 o 
  -6  10   5      544.30      509.84     34.87 o 
  -5  10   5      578.11      658.33     32.80 o 
  -4  10   5       25.51       37.61     13.32 o 
  -3  10   5      398.94      436.74     26.34 o 
  -2  10   5        7.98       25.32     13.79 o 
  -1  10   5       25.19       12.21     11.84 o 
   0  10   5      414.55      458.30     31.26 o 
   1  10   5       32.46       30.52     16.62 o 
   2  10   5      541.39      531.13     14.95 o 
   3  10   5     1464.76     1445.78     55.61 o 
   4  10   5     1347.35     1287.19     36.64 o 
   5  10   5      196.86      180.04      8.35 o 
   6  10   5        9.97       11.90      4.42 o 
   7  10   5       17.45       15.50      5.45 o 
   8  10   5       45.04       44.82      7.47 o 
   9  10   5       50.47       40.51      7.35 o 
  10  10   5        2.52        8.91      5.83 o 
 -11  11   5       12.75       25.39     60.10 o 
 -10  11   5       17.73       13.96     16.37 o 
  -9  11   5       82.26      127.64     22.10 o 
  -8  11   5      503.47      538.83     37.38 o 
  -7  11   5      846.64      937.10     43.63 o 
  -6  11   5       36.32       33.14     15.91 o 
  -5  11   5       13.46        4.76     11.29 o 
  -4  11   5      299.57      333.09     28.22 o 
  -3  11   5      453.20      472.21     31.26 o 
  -2  11   5       44.38       63.74     15.38 o 
  -1  11   5       75.26       74.14     15.81 o 
   0  11   5      407.43      443.43     32.05 o 
   1  11   5     1590.69     1761.01    107.27 o 
   2  11   5     1301.47     1419.25     60.51 o 
   3  11   5       26.39       23.32      5.69 o 
   4  11   5      233.76      207.31     18.31 o 
   5  11   5      232.21      226.09     11.47 o 
   6  11   5       59.66       68.21      6.05 o 
   7  11   5       55.72       49.80      6.40 o 
   8  11   5        7.47       10.26      5.31 o 
   9  11   5       64.99       41.10      9.72 o 
 -10  12   5        0.30        2.01     13.18 o 
  -9  12   5      536.87      668.98     41.91 o 
  -8  12   5      117.87      135.21     23.12 o 
  -7  12   5       15.09       11.23     13.13 o 
  -6  12   5     1041.21     1211.73     54.66 o 
  -5  12   5       50.17       41.83     19.36 o 
  -4  12   5      388.48      443.66     30.09 o 
  -3  12   5      707.31      804.05     43.51 o 
  -2  12   5      116.55      107.04     38.73 o 
  -1  12   5     1757.72     2044.20     72.78 o 
   0  12   5        1.88       11.27     17.89 o 
   1  12   5      709.13      749.84     42.44 o 
   2  12   5     1495.05     1648.99     97.53 o 
   3  12   5        8.24        3.31      6.91 o 
   4  12   5     1869.99     2037.70     95.65 o 
   5  12   5      366.20      331.83     23.24 o 
   6  12   5      198.92      202.40     20.43 o 
   7  12   5      692.62      630.86     41.05 o 
   8  12   5       86.87       89.04     11.78 o 
  -9  13   5       90.93      115.19     23.85 o 
  -8  13   5      111.26      116.35     22.18 o 
  -7  13   5      172.71      238.72     29.70 o 
  -6  13   5        0.01       -6.83     12.90 o 
  -5  13   5       84.32       78.15     18.75 o 
  -4  13   5       80.46      119.62     22.56 o 
  -3  13   5        1.80       -9.83     14.04 o 
  -2  13   5       14.32       32.19     20.96 o 
  -1  13   5       41.07       47.55     23.19 o 
   0  13   5      187.69      181.47    131.14 o 
   1  13   5      576.16      667.57     40.22 o 
   2  13   5      556.62      624.67     35.27 o 
   3  13   5       85.67       49.34     28.57 o 
   4  13   5       52.16       28.57     15.87 o 
   5  13   5       36.25       31.81      8.07 o 
   6  13   5       26.31       29.65     11.71 o 
   7  13   5       37.30       31.75      7.93 o 
  -8  14   5       54.55       81.61     21.00 o 
  -7  14   5        1.81        8.23     15.72 o 
  -6  14   5      298.52      394.19     33.53 o 
  -5  14   5       20.20       11.83     13.35 o 
  -4  14   5        6.09       15.86     16.81 o 
  -3  14   5      185.30      243.39     29.95 o 
  -2  14   5        4.53        7.21     16.45 o 
  -1  14   5      837.41      973.01     51.22 o 
   0  14   5       40.47       26.71     28.53 o 
   1  14   5      244.38      308.27     68.22 o 
   2  14   5      229.22      317.48     46.66 o 
   3  14   5       12.77      -11.33     13.07 o 
   4  14   5      449.95      493.86     36.86 o 
   5  14   5       10.35        8.20     11.67 o 
   6  14   5       40.47       58.76     18.10 o 
  -6  15   5       12.92       11.22     14.40 o 
  -5  15   5        1.86       11.24     16.04 o 
  -4  15   5       40.68       40.13     16.76 o 
  -3  15   5      449.29      502.52     45.25 o 
  -2  15   5      306.20      343.81     52.08 o 
  -1  15   5       11.19       -1.10     11.48 o 
   0  15   5      153.27      132.69     55.65 o 
   1  15   5       45.42       61.07     35.55 o 
   2  15   5        8.92        6.40     16.24 o 
   3  15   5       15.84        5.24     11.44 o 
   4  15   5       39.26       20.30     17.88 o 
   5  15   5       17.12       19.67     15.66 o 
  -5  16   5      170.46      219.90     29.29 o 
  -4  16   5        6.95       -3.34     11.18 o 
  -3  16   5       24.28       28.78     16.13 o 
  -2  16   5      216.41      238.96     38.67 o 
  -1  16   5       28.25       45.27     35.81 o 
   0  16   5      271.79      316.87     54.46 o 
   1  16   5       30.91       -9.46     17.01 o 
   2  16   5       26.41       11.19     12.86 o 
   3  16   5        2.84        8.68     14.46 o 
 -13   0   6      431.74      452.95     31.97 o 
 -12   0   6        2.62       -1.86      6.97 o 
 -11   0   6      130.66      171.06     32.32 o 
 -10   0   6        0.03        5.71      8.62 o 
  -9   0   6      366.30      390.05     20.38 o 
  -8   0   6      733.77      739.38     26.03 o 
  -7   0   6       12.38        9.82      6.01 o 
  -6   0   6      440.23      405.92     16.72 o 
  -5   0   6       40.73       60.08      8.68 o 
  -4   0   6       70.95       73.74      9.23 o 
  -3   0   6     1785.07     1810.42     37.45 o 
  -2   0   6      215.31      236.29     11.57 o 
  -1   0   6     2637.80     2596.58     74.45 o 
   0   0   6      568.69      548.74     19.47 o 
   1   0   6      658.61      656.09     18.28 o 
   2   0   6     3120.10     2927.91     59.18 o 
   3   0   6       49.33       57.00      8.93 o 
   4   0   6      190.48      181.10     14.42 o 
   5   0   6     1463.97     1477.28     38.31 o 
   6   0   6       18.48        7.59      6.61 o 
   7   0   6      223.55      244.06     16.21 o 
   8   0   6        7.12       11.72      9.14 o 
   9   0   6      154.50      175.80     18.55 o 
  10   0   6      889.43      935.19     38.81 o 
  11   0   6      404.58      422.67     30.22 o 
 -13   1   6      137.67      111.20     18.93 o 
 -12   1   6       41.80       27.16      7.92 o 
 -11   1   6      132.35      114.87     10.62 o 
 -10   1   6      853.06      870.14     21.23 o 
  -9   1   6       24.88       35.79      7.72 o 
  -8   1   6     1812.54     1729.75     34.77 o 
  -7   1   6      146.59      152.33      8.29 o 
  -6   1   6       77.84       72.21      6.72 o 
  -5   1   6     2964.45     2780.92     46.45 o 
  -4   1   6      260.47      262.23      8.98 o 
  -3   1   6      643.23      653.91     13.55 o 
  -2   1   6     1750.68     1671.16     26.53 o 
  -1   1   6      194.05      207.35      8.26 o 
   0   1   6     6759.93     6393.45    140.53 o 
   1   1   6      105.15      108.55      6.90 o 
   2   1   6     2367.84     2292.72     36.98 o 
   3   1   6     2763.21     2749.57     40.91 o 
   4   1   6      364.11      352.80     11.29 o 
   5   1   6     2925.78     2964.78     45.31 o 
   6   1   6      230.17      237.42     11.91 o 
   7   1   6      844.91      874.92     22.37 o 
   8   1   6     2915.73     3018.58     54.03 o 
   9   1   6        0.29       -1.98      5.71 o 
  10   1   6     2884.94     3027.10     56.26 o 
  11   1   6      300.88      288.46     19.15 o 
 -13   2   6      152.63      150.70     13.00 o 
 -12   2   6       80.18       57.78     10.15 o 
 -11   2   6      229.59      246.27     14.24 o 
 -10   2   6      104.23       98.39      9.64 o 
  -9   2   6       18.89       21.30      5.82 o 
  -8   2   6      185.92      222.82     10.25 o 
  -7   2   6      200.97      202.40      9.17 o 
  -6   2   6      285.07      265.47     10.85 o 
  -5   2   6      391.99      383.85      9.59 o 
  -4   2   6      259.30      240.73      7.92 o 
  -3   2   6      316.85      315.36      8.51 o 
  -2   2   6      287.68      288.34      7.90 o 
  -1   2   6      898.59      858.97     14.32 o 
   0   2   6        2.53        5.59      3.36 o 
   1   2   6      324.57      314.10      8.53 o 
   2   2   6     2169.66     2135.78     31.64 o 
   3   2   6      927.89      928.43     18.13 o 
   4   2   6      346.21      344.86     10.86 o 
   5   2   6      153.73      175.17      8.83 o 
   6   2   6       80.05       96.24      8.12 o 
   7   2   6      324.81      340.14     14.96 o 
   8   2   6      236.28      241.84     13.13 o 
   9   2   6       65.29       58.90      9.40 o 
  10   2   6      528.58      543.17     24.95 o 
  11   2   6      405.49      425.92     20.77 o 
 -13   3   6        0.16        7.08      7.72 o 
 -12   3   6       47.96       31.55      7.85 o 
 -11   3   6       22.24       13.70      6.30 o 
 -10   3   6       45.40       45.58      8.06 o 
  -9   3   6      718.73      694.11     23.88 o 
  -8   3   6       22.36       26.91      5.75 o 
  -7   3   6       19.45       14.57      4.57 o 
  -6   3   6      426.80      404.97     12.03 o 
  -5   3   6        3.73        5.28      2.97 o 
  -4   3   6      363.33      340.53      9.21 o 
  -3   3   6       29.57       29.75      4.08 o 
  -2   3   6       45.48       53.94      4.21 o 
  -1   3   6     2062.76     2007.24     28.49 o 
   0   3   6      419.80      424.79      8.81 o 
   1   3   6     1989.83     1915.86     25.41 o 
   2   3   6       40.53       40.33      4.98 o 
   3   3   6        6.24       12.50      4.24 o 
   4   3   6      906.17      913.43     17.98 o 
   5   3   6        1.60        5.37      4.32 o 
   6   3   6      381.14      387.90     13.54 o 
   7   3   6      147.30      160.76     13.04 o 
   8   3   6        9.67        9.64      5.91 o 
   9   3   6     1418.06     1450.67     33.40 o 
  10   3   6       48.64       50.42      9.62 o 
  11   3   6      118.97      119.33     14.87 o 
 -12   4   6      259.25      258.74     13.52 o 
 -11   4   6       19.76       13.56      6.51 o 
 -10   4   6       66.39       68.73      8.45 o 
  -9   4   6       79.30       91.66      7.42 o 
  -8   4   6       13.24       13.08      4.74 o 
  -7   4   6      959.20      996.31     25.45 o 
  -6   4   6        1.41        2.12      2.78 o 
  -5   4   6      345.30      361.86      8.64 o 
  -4   4   6       22.57       29.74      4.13 o 
  -3   4   6       66.75       65.25      3.77 o 
  -2   4   6     2366.96     2347.46     28.56 o 
  -1   4   6       45.36       48.59      4.34 o 
   0   4   6      159.66      176.11      6.34 o 
   1   4   6      742.31      743.98     13.83 o 
   2   4   6      237.21      256.76      7.92 o 
   3   4   6      956.40      944.60     16.81 o 
   4   4   6       91.60       87.54      7.40 o 
   5   4   6       18.36       18.75      5.21 o 
   6   4   6      844.26      849.43     18.66 o 
   7   4   6      425.50      421.78     14.49 o 
   8   4   6      582.58      578.69     17.25 o 
   9   4   6       22.31       18.38      8.54 o 
  10   4   6        8.18        5.20      6.89 o 
  11   4   6      374.03      374.86     20.29 o 
 -12   5   6      113.01      110.75      9.98 o 
 -11   5   6      453.17      439.48     17.25 o 
 -10   5   6       63.23       56.36      7.12 o 
  -9   5   6      482.31      481.78     17.44 o 
  -8   5   6      459.14      434.09     13.31 o 
  -7   5   6      388.65      409.53     10.46 o 
  -6   5   6      938.95      941.10     17.35 o 
  -5   5   6       11.60       13.33      3.05 o 
  -4   5   6     3236.04     3179.76     39.74 o 
  -3   5   6      516.01      545.03     10.58 o 
  -2   5   6     1597.17     1574.76     18.78 o 
  -1   5   6     1869.75     1840.90     22.48 o 
   0   5   6      517.25      512.72      9.08 o 
   1   5   6     1130.40     1187.29     20.15 o 
   2   5   6     1816.83     1856.71     26.34 o 
   3   5   6      874.07      870.95     15.81 o 
   4   5   6     4221.93     4346.14     80.53 o 
   5   5   6      287.26      295.31     10.54 o 
   6   5   6     1638.07     1658.48     29.28 o 
   7   5   6     1408.93     1413.54     29.07 o 
   8   5   6      181.40      198.80     13.40 o 
   9   5   6     1831.80     1864.01     39.26 o 
  10   5   6      637.82      676.05     23.19 o 
 -12   6   6       34.52       39.94      8.11 o 
 -11   6   6       10.42       15.17      5.53 o 
 -10   6   6        8.49       11.08      5.13 o 
  -9   6   6      210.41      231.36      9.91 o 
  -8   6   6        1.24        3.54      3.08 o 
  -7   6   6      306.84      346.19     10.03 o 
  -6   6   6       63.45       68.59      3.93 o 
  -5   6   6      686.74      725.84      9.50 o 
  -4   6   6      129.73      143.06      6.26 o 
  -3   6   6      174.30      155.64      5.77 o 
  -2   6   6     1154.28     1118.53     16.38 o 
  -1   6   6      143.54      155.65      5.69 o 
   0   6   6        3.97        6.14      1.51 o 
   1   6   6      100.66      114.94      4.66 o 
   2   6   6      120.17      130.62      6.12 o 
   3   6   6      451.36      470.71     10.45 o 
   4   6   6       16.91       22.70      4.93 o 
   5   6   6        0.21       -1.74      3.26 o 
   6   6   6     1203.97     1155.67     27.44 o 
   7   6   6      254.79      265.31     12.72 o 
   8   6   6      306.48      316.65     14.79 o 
   9   6   6       20.36       23.39      7.69 o 
  10   6   6       98.63       71.30     10.13 o 
 -11   7   6       17.05       24.58      9.39 o 
 -10   7   6        9.64       17.48      5.83 o 
  -9   7   6        3.22       -3.03      3.98 o 
  -8   7   6      222.83      220.35      9.27 o 
  -7   7   6        0.23       -1.41      2.34 o 
  -6   7   6      184.96      211.81      9.31 o 
  -5   7   6       83.64       89.51      6.36 o 
  -4   7   6     1377.94     1334.16     39.29 o 
  -3   7   6      295.06      282.06     20.45 o 
  -2   7   6       50.50       50.42     12.31 o 
  -1   7   6      182.57      187.08     16.89 o 
   0   7   6      376.55      405.33     22.66 o 
   1   7   6        6.36        4.12      2.53 o 
   2   7   6      355.64      374.13      8.97 o 
   3   7   6       14.96       19.59      3.47 o 
   4   7   6      675.19      660.23     14.12 o 
   5   7   6     1024.82      996.01     27.81 o 
   6   7   6     1298.60     1292.78     38.13 o 
   7   7   6      124.61      128.36      9.21 o 
   8   7   6       30.01       41.53      7.41 o 
   9   7   6       14.00        8.94      6.34 o 
  10   7   6      136.66      161.97     13.96 o 
 -11   8   6        9.21        5.35      7.88 o 
 -10   8   6       35.83       39.60     10.47 o 
  -9   8   6       87.37       72.42      9.44 o 
  -8   8   6       29.44       25.02      6.57 o 
  -7   8   6       18.18        9.56      4.37 o 
  -6   8   6      189.08      198.09     17.30 o 
  -5   8   6        8.81       16.50     10.98 o 
  -4   8   6      130.64      132.59     20.69 o 
  -3   8   6      183.40      206.34     19.82 o 
  -2   8   6      142.29      157.04     17.63 o 
  -1   8   6       87.63       79.97     14.26 o 
   0   8   6       59.49       64.63     13.80 o 
   1   8   6       21.34       20.22     10.69 o 
   2   8   6       61.29       55.30      4.07 o 
   3   8   6        7.70        7.22      2.07 o 
   4   8   6      479.54      462.23      9.87 o 
   5   8   6        5.08       10.87      4.85 o 
   6   8   6      414.53      405.64     12.32 o 
   7   8   6      345.35      339.76     17.12 o 
   8   8   6        0.33        2.03      5.34 o 
   9   8   6        6.91       15.43      7.10 o 
 -10   9   6       22.24       12.37     14.35 o 
  -9   9   6      261.75      195.42     49.49 o 
  -8   9   6      112.56       78.54     23.41 o 
  -7   9   6       64.79       59.64     18.76 o 
  -6   9   6      209.94      205.63     45.07 o 
  -5   9   6      525.94      603.78     31.73 o 
  -4   9   6        2.63      -12.49     12.49 o 
  -3   9   6     1137.52     1177.15     49.52 o 
  -2   9   6      204.66      238.54     24.73 o 
  -1   9   6      320.20      339.34     24.16 o 
   0   9   6      170.99      180.29     19.77 o 
   1   9   6      786.94      814.88     44.35 o 
   2   9   6      463.67      450.67     21.96 o 
   3   9   6      752.03      719.72     24.71 o 
   4   9   6        1.55        1.18      2.07 o 
   5   9   6      989.65      983.79     34.14 o 
   6   9   6      401.89      364.79     11.01 o 
   7   9   6      335.22      335.03     18.11 o 
   8   9   6      132.10      134.18      9.19 o 
   9   9   6      661.61      610.84     32.53 o 
 -10  10   6       28.22       35.57     16.73 o 
  -9  10   6       30.31       32.88     18.25 o 
  -8  10   6       67.22       74.61     22.67 o 
  -7  10   6       43.17       25.03     15.58 o 
  -6  10   6       89.52       52.50     25.48 o 
  -5  10   6        0.72       -4.91     10.38 o 
  -4  10   6       74.37       66.53     34.14 o 
  -3  10   6       52.11       49.08     24.85 o 
  -2  10   6      212.51      231.19     44.88 o 
  -1  10   6       67.09       -0.35     10.58 o 
   0  10   6       89.56       -2.85     18.13 o 
   1  10   6       33.54       23.93     14.74 o 
   2  10   6       38.70       25.85     13.29 o 
   3  10   6       98.12       94.55     18.53 o 
   4  10   6       25.63       12.33      6.22 o 
   5  10   6       82.50       74.90     10.61 o 
   6  10   6      100.03       87.25     10.42 o 
   7  10   6       14.10       10.36      6.77 o 
   8  10   6      100.45       90.38     13.43 o 
  -9  11   6       28.57       20.57     17.88 o 
  -8  11   6      170.46       88.78     46.20 o 
  -7  11   6       88.64       48.92     28.63 o 
  -6  11   6      129.92      123.19     57.36 o 
  -5  11   6       20.37        7.14     12.65 o 
  -4  11   6      869.97     1010.62     49.37 o 
  -3  11   6       50.41       25.54     28.36 o 
  -2  11   6      198.98      247.29     28.85 o 
  -1  11   6      176.68      299.77     55.30 o 
   0  11   6      277.46      308.37     37.95 o 
   1  11   6       61.51       33.99     50.22 o 
   2  11   6      403.00      453.88     30.62 o 
   3  11   6      206.92      235.95     24.92 o 
   4  11   6      564.79      614.19     35.71 o 
   5  11   6        0.30       -3.53      7.61 o 
   6  11   6      511.45      500.55     48.12 o 
   7  11   6      146.67      134.69     15.59 o 
  -8  12   6        4.01       -3.93     12.42 o 
  -7  12   6        7.79        1.38     12.55 o 
  -6  12   6        6.64       15.73     14.20 o 
  -5  12   6      137.94      114.87     57.01 o 
  -4  12   6        0.21        5.28     13.63 o 
  -3  12   6       58.88       37.23     22.93 o 
  -2  12   6      164.18      208.62     36.38 o 
  -1  12   6        3.58        6.46     16.60 o 
   0  12   6       13.37        7.10     16.78 o 
   1  12   6       35.17        6.65     14.05 o 
   2  12   6      104.77       64.94     34.15 o 
   3  12   6        6.39       12.09     12.83 o 
   4  12   6        4.26       -1.91     11.07 o 
   5  12   6       24.91       25.06     16.80 o 
   6  12   6      375.88      403.35     37.33 o 
   7  12   6      152.52      134.10     24.79 o 
  -7  13   6       30.68       23.20     16.33 o 
  -6  13   6        7.32       12.27     14.98 o 
  -5  13   6      350.87      407.67     37.45 o 
  -4  13   6      392.91      505.17     42.32 o 
  -3  13   6      318.09      362.67     43.98 o 
  -2  13   6        4.59       -8.44     17.34 o 
  -1  13   6       34.11        6.23     16.51 o 
   0  13   6        2.77       -4.92     15.39 o 
   2  13   6        2.74       -1.71     14.69 o 
   3  13   6      110.13       69.11     36.14 o 
   4  13   6       39.67       22.59     14.60 o 
   5  13   6      662.02      698.61     45.01 o 
  -6  14   6      130.08      187.53     44.83 o 
  -5  14   6        6.53        4.03     11.81 o 
  -4  14   6        1.01        6.66     15.00 o 
  -3  14   6      177.89      237.87     39.51 o 
  -2  14   6       29.83       12.06     19.34 o 
  -1  14   6        7.44      -16.15     20.10 o 
   0  14   6      102.02      -11.59     24.87 o 
   1  14   6        1.77       13.80     18.23 o 
   2  14   6       25.00        8.10     13.18 o 
   3  14   6       63.51       44.72     20.43 o 
   4  14   6      104.89       57.00     28.83 o 
  -3  15   6      169.47      213.29     39.98 o 
  -2  15   6      136.51       -8.81     28.04 o 
  -1  15   6        0.47       -4.05     17.56 o 
   0  15   6      167.86      229.12     59.84 o 
   1  15   6       14.53       23.65     20.56 o 
   2  15   6      126.32       66.81     37.52 o 
 -11   1   7       15.28       12.84      6.70 o 
 -10   1   7        1.62        3.49      4.86 o 
  -9   1   7       72.60       61.39      8.80 o 
  -8   1   7       56.23       57.02      7.12 o 
  -7   1   7       91.27       84.42      6.70 o 
  -6   1   7        0.07        2.58      3.26 o 
  -5   1   7      683.28      657.39     17.97 o 
  -4   1   7        5.48        2.79      3.13 o 
  -3   1   7      280.15      286.63      9.16 o 
  -2   1   7       27.40       28.38      4.56 o 
  -1   1   7      340.48      342.68     10.95 o 
   0   1   7       11.85        9.99      3.68 o 
   1   1   7      337.44      329.99     10.56 o 
   2   1   7       45.26       49.56      6.16 o 
   3   1   7      339.85      347.10     12.04 o 
   4   1   7        0.17        3.13      4.08 o 
   5   1   7      678.03      675.50     17.17 o 
   6   1   7       56.35       48.37      7.71 o 
   7   1   7        1.49       -4.07      5.47 o 
   8   1   7       40.43       36.29      8.81 o 
   9   1   7      182.57      160.68     21.12 o 
 -11   2   7      244.34      225.14     16.85 o 
 -10   2   7        7.71        5.89      5.08 o 
  -9   2   7      187.08      179.38     15.00 o 
  -8   2   7       78.92       45.43      7.16 o 
  -7   2   7      471.01      478.65     16.73 o 
  -6   2   7        0.60        5.24      3.80 o 
  -5   2   7      128.83      128.55      7.13 o 
  -4   2   7     1047.96     1028.08     19.09 o 
  -3   2   7      268.70      291.89      8.42 o 
  -2   2   7      264.47      246.19      9.06 o 
  -1   2   7      791.67      797.99     14.36 o 
   0   2   7      240.38      241.93      8.39 o 
   1   2   7      279.92      308.11      9.57 o 
   2   2   7      462.81      435.09     13.29 o 
   3   2   7     1029.94     1035.50     20.46 o 
   4   2   7     1501.40     1466.26     26.96 o 
   5   2   7       36.08       29.59      6.16 o 
   6   2   7      908.57      934.37     20.97 o 
   7   2   7      740.27      760.98     22.76 o 
   8   2   7      418.74      425.55     16.31 o 
   9   2   7      247.44      278.70     17.14 o 
 -11   3   7       63.11       52.05      8.58 o 
 -10   3   7       39.55       36.34      7.39 o 
  -9   3   7      237.84      219.65     11.41 o 
  -8   3   7      193.81      231.61     10.45 o 
  -7   3   7      220.69      250.91      9.96 o 
  -6   3   7       92.41       94.04      6.09 o 
  -5   3   7     1454.55     1458.40     24.36 o 
  -4   3   7       26.06       32.52      4.34 o 
  -3   3   7      147.07      152.06      5.93 o 
  -2   3   7      449.97      458.48     11.54 o 
  -1   3   7      945.23      965.80     15.21 o 
   0   3   7       17.06       28.53      3.82 o 
   1   3   7      337.06      325.92     10.20 o 
   2   3   7      164.70      166.27     10.08 o 
   3   3   7     1727.15     1754.36     30.05 o 
   4   3   7      176.02      185.77      9.63 o 
   5   3   7     1361.65     1341.48     26.40 o 
   6   3   7      145.15      148.68     10.79 o 
   7   3   7      233.90      233.34     12.66 o 
   8   3   7      122.46      101.66     10.35 o 
   9   3   7      286.62      292.68     19.54 o 
 -11   4   7       69.89       61.79      9.51 o 
 -10   4   7       30.37       21.32      7.12 o 
  -9   4   7      185.86      189.59     10.17 o 
  -8   4   7        5.42        4.37      3.80 o 
  -7   4   7      251.79      301.14     10.11 o 
  -6   4   7       66.95       60.85      7.14 o 
  -5   4   7       12.23        9.98      3.73 o 
  -4   4   7      245.75      263.30      8.99 o 
  -3   4   7       54.92       74.17      6.20 o 
  -2   4   7       35.48       33.72      3.90 o 
  -1   4   7      228.93      243.93      7.44 o 
   0   4   7       52.67       58.29      4.09 o 
   1   4   7      619.74      629.55     12.62 o 
   2   4   7        0.75        3.01      3.04 o 
   3   4   7      816.92      885.20     20.39 o 
   4   4   7      111.14      121.24      7.86 o 
   5   4   7      162.36      167.31      9.98 o 
   6   4   7     1224.07     1232.00     28.01 o 
   7   4   7       65.08       68.90      8.19 o 
   8   4   7       90.58       79.56     10.07 o 
   9   4   7      153.86      191.93     14.40 o 
 -11   5   7       12.00       11.63      7.65 o 
 -10   5   7       31.12       14.51      7.91 o 
  -9   5   7       21.98       14.15      7.41 o 
  -8   5   7       10.08        8.53      3.99 o 
  -7   5   7       32.59       28.95      6.52 o 
  -6   5   7       67.68       86.12      7.40 o 
  -5   5   7      344.62      347.83      9.38 o 
  -4   5   7      129.21      107.87      4.59 o 
  -3   5   7      142.52      144.14      5.30 o 
  -2   5   7      294.17      283.45      6.65 o 
  -1   5   7       22.71       19.12      2.80 o 
   0   5   7        0.77        4.65      2.48 o 
   1   5   7        9.60       13.58      3.45 o 
   2   5   7      216.26      244.92      8.97 o 
   3   5   7      506.04      539.22     14.13 o 
   4   5   7      188.18      200.26     10.22 o 
   5   5   7       25.02       29.12      5.43 o 
   6   5   7        0.81        3.70      4.98 o 
   7   5   7       32.69       32.24      6.68 o 
   8   5   7       80.48       65.12     10.24 o 
   9   5   7       21.72       11.28      6.65 o 
 -10   6   7       63.23       52.75      9.38 o 
  -9   6   7        0.13        8.03      6.33 o 
  -8   6   7      292.32      287.03     15.08 o 
  -7   6   7       63.72       59.02     16.83 o 
  -6   6   7      229.98      219.01     10.00 o 
  -5   6   7       64.91       57.13      8.06 o 
  -4   6   7       15.63       10.03      3.15 o 
  -3   6   7      464.75      436.28      9.23 o 
  -2   6   7       17.16       15.92      2.32 o 
  -1   6   7       66.51       59.64      2.98 o 
   0   6   7      546.18      538.85      8.98 o 
   1   6   7       41.18       42.94      3.42 o 
   2   6   7     1306.11     1287.44     32.63 o 
   3   6   7       40.52       35.54      5.45 o 
   4   6   7       34.39       35.34      5.15 o 
   5   6   7      658.85      660.58     16.08 o 
   6   6   7        5.37        5.38      4.83 o 
   7   6   7      211.92      216.51     12.61 o 
   8   6   7      164.48      167.96     12.52 o 
 -10   7   7       14.68        7.89     11.64 o 
  -9   7   7      217.64      261.65     25.10 o 
  -8   7   7      121.00       20.90     24.88 o 
  -7   7   7        6.55        3.87      9.42 o 
  -6   7   7      333.83      383.78     25.75 o 
  -5   7   7        5.82        7.16     10.32 o 
  -4   7   7       68.91       74.65     19.92 o 
  -3   7   7      535.89      591.05     29.39 o 
  -2   7   7        0.21        5.30      8.90 o 
  -1   7   7     1004.05     1061.65     38.46 o 
   0   7   7        9.05        3.45      5.21 o 
   1   7   7      202.88      269.80     59.38 o 
   2   7   7      651.05      676.36     17.80 o 
   3   7   7        0.51        3.26      4.54 o 
   4   7   7      369.37      379.84     11.65 o 
   5   7   7      125.77      124.15      8.09 o 
   6   7   7       73.08       63.79      7.47 o 
   7   7   7      639.98      625.55     18.43 o 
   8   7   7       73.80       68.28      9.79 o 
  -9   8   7        0.81       -0.58      9.74 o 
  -8   8   7      291.81      311.22     27.58 o 
  -7   8   7       19.86       18.17     13.95 o 
  -6   8   7        1.14        2.19      9.05 o 
  -5   8   7      317.63      372.20     26.43 o 
  -4   8   7        6.63        3.54     11.04 o 
  -3   8   7      800.35      888.10     38.49 o 
  -2   8   7       10.81        9.10     10.55 o 
  -1   8   7       99.73       34.87     47.11 o 
   0   8   7      768.20      841.88     49.66 o 
   1   8   7       71.93       35.97     21.39 o 
   2   8   7      939.58      962.07     40.15 o 
   3   8   7      118.16      132.92     19.49 o 
   4   8   7      223.95      208.87     31.35 o 
   5   8   7      512.13      515.10     28.12 o 
   6   8   7        2.65        4.35      5.82 o 
   7   8   7      479.46      516.90     22.26 o 
  -9   9   7      106.82       83.77     27.61 o 
  -8   9   7        9.29       13.54     13.02 o 
  -7   9   7        0.84       -0.94      9.19 o 
  -6   9   7      178.52      148.20     66.13 o 
  -5   9   7        1.09       11.38     11.61 o 
  -4   9   7       18.95       10.02     14.50 o 
  -3   9   7      228.42      233.60     79.34 o 
  -2   9   7      102.93      215.40    102.19 o 
  -1   9   7      867.55      974.82     57.46 o 
   0   9   7      195.18      151.49     54.18 o 
   1   9   7      151.01      110.53     48.10 o 
   2   9   7      183.99      203.61     39.94 o 
   3   9   7        9.45        1.08     12.87 o 
   4   9   7      362.62      400.12     32.90 o 
   5   9   7        3.41       -1.16      9.45 o 
   6   9   7        9.91       15.77      9.03 o 
   7   9   7      185.47      177.25     20.75 o 
  -8  10   7       20.37       16.29     16.62 o 
  -7  10   7       11.38        3.79     11.32 o 
  -6  10   7       24.67       16.16     16.25 o 
  -5  10   7      257.25      327.20     28.30 o 
  -4  10   7      185.81      205.47     42.57 o 
  -3  10   7       53.91        4.08     21.50 o 
  -1  10   7       11.07        5.72     12.83 o 
   0  10   7      254.76      336.12     27.47 o 
   1  10   7      273.26      318.47     27.24 o 
   2  10   7       32.15       10.54     15.17 o 
   3  10   7        2.58       -9.11     13.03 o 
   4  10   7       48.79       41.73     16.07 o 
   5  10   7      112.87      100.22     23.42 o 
   6  10   7      121.92      118.62     22.06 o 
  -7  11   7       79.92       37.39     22.40 o 
  -6  11   7        2.26        2.13     10.83 o 
  -5  11   7       81.49       51.56     30.76 o 
  -4  11   7        4.63      -12.84     14.11 o 
  -3  11   7       32.58       49.67     34.39 o 
  -2  11   7      296.15      419.12     66.38 o 
  -1  11   7      280.14      369.58     36.09 o 
   0  11   7      406.81      486.61     33.86 o 
   1  11   7        2.02       -1.41     13.63 o 
   2  11   7       10.81        6.48     15.35 o 
   3  11   7      174.54      174.57     41.74 o 
   4  11   7       14.00        4.62     12.72 o 
   5  11   7       34.37       43.29     17.89 o 
  -6  12   7       35.49       19.72     16.39 o 
  -5  12   7        8.52       -8.43     18.61 o 
  -4  12   7      345.32      437.43     46.34 o 
  -3  12   7       70.86       61.61     28.25 o 
  -2  12   7      305.30      426.31     71.43 o 
  -1  12   7       66.71       32.79     29.30 o 
   0  12   7       16.09       -4.65     13.73 o 
   1  12   7      429.26      473.98     47.10 o 
   2  12   7       46.93       28.39     21.83 o 
   3  12   7       17.59        4.35     13.47 o 
   4  12   7      192.94      216.00     54.92 o 
  -4  13   7       66.82       41.37     35.03 o 
  -3  13   7       14.55       26.59     29.95 o 
  -2  13   7      168.29      280.21     36.41 o 
  -1  13   7       37.15       -1.81     23.51 o 
   0  13   7      248.33      401.57     68.64 o 
   1  13   7        5.02       -5.74     14.71 o 
   2  13   7        5.00        3.04     13.76 o 
 -10   0   8       10.01       21.94      9.54 o 
  -9   0   8      240.65      205.44     16.26 o 
  -8   0   8      116.80      134.68     16.84 o 
  -7   0   8       23.44       20.69      8.82 o 
  -6   0   8      364.56      406.35     21.94 o 
  -5   0   8       23.84       36.60      8.83 o 
  -4   0   8     1080.83     1208.02     33.82 o 
  -3   0   8        0.12       -2.18      5.05 o 
  -2   0   8      307.09      314.39     13.74 o 
  -1   0   8     1009.52     1055.67     26.56 o 
   0   0   8        0.15        2.77      5.58 o 
   1   0   8      241.40      228.58     13.51 o 
   2   0   8      696.75      715.11     24.01 o 
   3   0   8       40.85       38.28      9.77 o 
   4   0   8     1148.39     1120.98     62.80 o 
   5   0   8        8.63        6.27      9.69 o 
   6   0   8      514.60      545.22     26.26 o 
   7   0   8      427.44      422.93     25.40 o 
 -10   1   8        0.29       12.01      6.47 o 
  -9   1   8        4.29       -4.96      5.38 o 
  -8   1   8       54.73       34.95      7.08 o 
  -7   1   8        7.58       11.18      4.45 o 
  -6   1   8      111.88      118.63      7.78 o 
  -5   1   8        8.16        6.96      4.02 o 
  -4   1   8       25.05       28.17      5.84 o 
  -3   1   8      402.16      452.51     12.61 o 
  -2   1   8      268.94      289.36     11.36 o 
  -1   1   8      365.97      369.68     11.53 o 
   0   1   8       85.47      100.00      6.56 o 
   1   1   8        6.99        8.75      4.25 o 
   2   1   8      293.70      305.73     11.40 o 
   3   1   8       12.18       12.45      5.11 o 
   4   1   8       68.71       73.47      8.24 o 
   5   1   8      147.80      166.59     12.05 o 
   6   1   8       25.45       22.93      6.80 o 
   7   1   8      848.37      909.56     23.97 o 
  -9   2   8       38.23       15.61      5.63 o 
  -8   2   8        0.83        1.46      4.21 o 
  -7   2   8        7.51        4.12      4.21 o 
  -6   2   8      336.45      347.83     11.52 o 
  -5   2   8       75.83       76.78      6.57 o 
  -4   2   8      117.34      149.35      7.19 o 
  -3   2   8        0.12        4.60      4.38 o 
  -2   2   8       34.07       38.56      5.03 o 
  -1   2   8      174.54      208.61      8.36 o 
   0   2   8       99.38       97.46      7.40 o 
   1   2   8      187.40      184.67      9.51 o 
   2   2   8        4.75        3.18      3.96 o 
   3   2   8       25.20       18.51      5.34 o 
   4   2   8      281.17      310.13     13.55 o 
   5   2   8      170.50      167.78     14.12 o 
   6   2   8      268.05      283.60     14.44 o 
   7   2   8       43.85       38.27      8.87 o 
  -9   3   8       15.04        7.68      6.11 o 
  -8   3   8       57.42       31.44     11.09 o 
  -7   3   8       19.02       11.03      4.27 o 
  -6   3   8        5.03        0.61      2.98 o 
  -5   3   8       43.73       35.08      5.02 o 
  -4   3   8       76.77       87.30      5.53 o 
  -3   3   8      347.49      379.58     11.47 o 
  -2   3   8      374.54      381.56      9.59 o 
  -1   3   8       42.86       48.28      5.04 o 
   0   3   8        8.32        7.34      3.99 o 
   1   3   8      243.03      255.43      9.43 o 
   2   3   8       81.14       82.60      7.10 o 
   3   3   8       88.43       97.56      7.58 o 
   4   3   8       11.18        7.48      5.27 o 
   5   3   8        5.26        5.79      4.91 o 
   6   3   8      131.58      136.83     11.51 o 
   7   3   8      100.33       97.89     11.52 o 
  -9   4   8        0.33        2.25      6.05 o 
  -8   4   8      151.58      134.51     27.46 o 
  -7   4   8       23.40        9.96      7.05 o 
  -6   4   8       83.98       26.65     11.12 o 
  -5   4   8      119.90      142.02      9.80 o 
  -4   4   8       10.36        9.97      3.71 o 
  -3   4   8      261.73      273.03      7.81 o 
  -2   4   8      174.13      173.20      6.14 o 
  -1   4   8        7.09        8.02      3.97 o 
   0   4   8      582.16      610.22     13.09 o 
   1   4   8        0.00        6.20      3.36 o 
   2   4   8      174.56      178.44      8.75 o 
   3   4   8      342.13      357.12     11.48 o 
   4   4   8       45.43       41.69      6.73 o 
   5   4   8      482.57      484.98     15.04 o 
   6   4   8        6.49        5.96      5.76 o 
   7   4   8       47.06       39.46      8.07 o 
  -9   5   8       22.37        3.43      9.82 o 
  -8   5   8        0.44       -2.05     10.15 o 
  -7   5   8      147.13       46.27     30.70 o 
  -6   5   8       46.24        4.31     10.90 o 
  -5   5   8       67.84       12.08     10.37 o 
  -4   5   8      143.31       68.54     47.77 o 
  -3   5   8       19.97        7.88     10.50 o 
  -2   5   8       83.90       93.14     16.21 o 
  -1   5   8       33.58       28.47     12.05 o 
   0   5   8       21.23       20.62      4.24 o 
   1   5   8      333.84      345.03     11.64 o 
   2   5   8       51.42       33.32     10.20 o 
   3   5   8      517.46      547.55     15.67 o 
   4   5   8       44.91       40.79      6.58 o 
   5   5   8        4.89        7.29      4.65 o 
   6   5   8      362.03      373.77     14.10 o 
  -8   6   8      210.22      254.44     25.03 o 
  -7   6   8        2.62        6.77     10.69 o 
  -6   6   8       51.73       15.57     13.64 o 
  -5   6   8      179.48      122.78     54.68 o 
  -4   6   8       13.32        9.24     14.17 o 
  -3   6   8       58.36       18.44     17.87 o 
  -2   6   8      327.49      377.72     27.73 o 
  -1   6   8       18.24       11.78     11.05 o 
   0   6   8      182.33      254.98     20.43 o 
   1   6   8        0.11       -7.99     10.27 o 
   2   6   8      275.60      301.09     26.09 o 
   3   6   8      436.32      428.13     34.57 o 
   4   6   8        4.68        5.36      5.45 o 
   5   6   8      210.32      228.16     15.50 o 
   6   6   8      107.79      112.56     12.09 o 
  -8   7   8        5.75       -0.52      8.26 o 
  -7   7   8       98.08       48.19     34.98 o 
  -6   7   8       30.01        3.33      9.23 o 
  -5   7   8        8.15        0.42      8.34 o 
  -4   7   8       12.18       18.37     18.30 o 
  -3   7   8        9.20       -0.27     10.05 o 
  -2   7   8       45.46       30.64     16.48 o 
  -1   7   8       44.60       23.88     11.80 o 
   0   7   8        0.59        1.53      9.21 o 
   1   7   8       41.04       20.50     19.12 o 
   2   7   8       58.92       34.62     17.09 o 
   3   7   8      412.96      471.42     32.19 o 
   4   7   8      218.22      221.67     23.50 o 
   5   7   8       14.54       17.04     13.24 o 
  -7   8   8       19.84        4.12     10.60 o 
  -6   8   8       33.36        4.90     10.33 o 
  -5   8   8       13.02        4.01      9.72 o 
  -4   8   8        2.26       -6.67     16.61 o 
  -3   8   8      127.37      107.61     45.96 o 
  -2   8   8        3.07       20.81     18.81 o 
  -1   8   8       19.43        5.36      9.96 o 
   0   8   8        0.72       -2.52     10.53 o 
   1   8   8       58.47       57.33     45.72 o 
   2   8   8        6.83        8.06     13.80 o 
   3   8   8        9.48        3.97     10.20 o 
   4   8   8      189.08      180.51     23.09 o 
   5   8   8        5.34       -0.71      7.99 o 
  -6   9   8       87.64       44.33     25.50 o 
  -5   9   8       14.86        1.76      9.39 o 
  -4   9   8       16.11        4.82     16.67 o 
  -3   9   8        1.29        5.34     14.79 o 
  -2   9   8       58.42       31.00     20.61 o 
  -1   9   8        0.77       -6.08     10.65 o 
   0   9   8       16.81       -8.84     13.43 o 
   1   9   8       58.39       25.86     33.81 o 
   2   9   8      148.99      130.38     48.23 o 
   3   9   8       12.97       -6.80     11.57 o 
   4   9   8       28.00       22.82     15.63 o 
  -5  10   8       71.12       52.47     24.40 o 
  -4  10   8       86.67       33.01     40.31 o 
  -3  10   8       21.28       11.09     18.06 o 
  -2  10   8       55.86       38.48     20.40 o 
  -1  10   8      111.66       65.80     36.05 o 
   0  10   8       23.26       11.72     41.19 o 
   1  10   8       83.15        0.91     18.33 o 
   2  10   8      156.00      178.12     46.09 o 
  -2  11   8        2.66        2.01     15.61 o 
  -1  11   8       73.85       28.79     25.13 o 
  -7   1   9        0.09        3.36      4.69 o 
  -6   1   9       32.40       30.52      6.02 o 
  -5   1   9        5.13        6.09      4.12 o 
  -4   1   9      119.80      119.43      8.01 o 
  -3   1   9        7.30        7.16      4.29 o 
  -2   1   9       45.72       41.18      5.76 o 
  -1   1   9       12.86       11.03      4.32 o 
   0   1   9       71.86       72.78      6.56 o 
   1   1   9        5.61        1.14      3.83 o 
   2   1   9      124.93      131.19      8.99 o 
   3   1   9       26.97       24.42      7.23 o 
   4   1   9       52.87       49.93      7.54 o 
  -6   2   9       32.92       16.43      5.97 o 
  -5   2   9       25.55        3.67      4.61 o 
  -4   2   9       26.31       20.86      6.08 o 
  -3   2   9       12.54       14.50      4.53 o 
  -2   2   9       16.63       13.58      4.30 o 
  -1   2   9        0.14        4.33      4.26 o 
   0   2   9       32.54       40.38      6.02 o 
   1   2   9        0.40        2.82      3.87 o 
   2   2   9       10.26       11.32      5.48 o 
   3   2   9      177.04      184.56     15.07 o 
   4   2   9        8.05       10.83      6.03 o 
  -6   3   9       18.03       19.79     10.03 o 
  -5   3   9       80.88       12.58     11.43 o 
  -4   3   9      106.26       20.12     19.51 o 
  -3   3   9       38.53       13.62     12.25 o 
  -2   3   9      129.51      121.48     17.61 o 
  -1   3   9       46.08       21.89     13.24 o 
   0   3   9      127.62      120.94     18.84 o 
   1   3   9        0.34        7.11      5.18 o 
   2   3   9      709.04      670.50     26.71 o 
   3   3   9       20.75       22.72      7.10 o 
   4   3   9       40.41       33.74      8.40 o 
  -6   4   9        6.71        2.16      7.88 o 
  -5   4   9        0.25        1.31      6.56 o 
  -4   4   9       86.10       27.24     20.85 o 
  -3   4   9       40.23        8.60     11.08 o 
  -2   4   9        4.11       -5.65     10.25 o 
  -1   4   9       45.15       39.03     14.70 o 
   0   4   9      142.94      125.53     44.78 o 
   1   4   9        3.20        0.71      6.64 o 
   2   4   9        4.59        5.61     10.43 o 
   3   4   9        7.16        5.77      9.69 o 
  -5   5   9        0.98        0.34      7.05 o 
  -4   5   9       32.80        9.18      9.42 o 
  -3   5   9       41.34       13.36     11.35 o 
  -2   5   9       16.89       26.61     15.36 o 
  -1   5   9        0.54      -10.08     10.48 o 
   0   5   9       81.44       49.89     42.68 o 
   1   5   9      180.10      132.43     48.66 o 
   2   5   9       69.06       47.43     13.85 o 
   3   5   9        1.30       12.24     23.90 o 
  -4   6   9        0.33        0.04      6.70 o 
  -3   6   9       11.33        3.11      9.37 o 
  -2   6   9       40.79       23.62     12.90 o 
  -1   6   9       74.50       66.57     60.71 o 
   0   6   9       30.88        5.86     13.36 o 
   1   6   9       12.71       -0.22     10.92 o 
   2   6   9       71.69       46.17     26.58 o 
  -2   7   9      199.92      220.98     22.80 o 
  -1   7   9       35.42       38.32     40.02 o 
   0   7   9        0.04      -22.21     22.21 o 
                                                 
